# Supplementary material for: Phylogenomics reveals the evolution, biogeography, and diversification history of voles in the Hengduan Mountains
Source: Commun Biol. 2022 Oct 25;5:1124. doi: 10.1038/s42003-022-04108-y (PMC9596468; doi:10.1038/s42003-022-04108-y)
Supplement: Supplementary file 3 — Supplementary Tables [file 42003_2022_4108_MOESM3_ESM.xlsx]

## Sheet: table S1
table S1 Information of all samples used in this study.				Table S1 Information of all samples used in this study.
Subfamily	Tribe	Genus	Species	Voucher No.	Sex	Collecting date	Locality	Latitude	Longitude	Altitude (m)	CleanReads	on-target %	Accession number of raw data	Accession number of mitogenome
Cricetinae	-	Cricetulus	Cricetulus kamensis	QH14025	M	2014.7.3	Qinghai Province, Zadoi County	N 95.75191	E 32.67075	3905	17625154	0.1032	SAMN27010489	ON165293
			Cricetulus kamensis	QH14026	F	2014.7.3	Qinghai Province, Zadoi County	N 95.75191	E 32.67075	3905	14338808	0.0977	SAMN27010490	ON165353
			Cricetulus longicaudatus	QH13118	M	2013.7.11	Qinghai Province, Maduo County	N 98.11698	E 34.66479	4219	14187252	0.0973	SAMN27010491	-
			Cricetulus longicaudatus	QH13132	F	2013.7.11	Qinghai Province, Maduo County	N 98.09739	E 34.71205	4250	13087560	0.0858	SAMN27010492	ON165315
			Cricetulus migratorius	XJ037	M	2010.8.21	Xingjiang Province, Fuhai County	N 87.65145	E 47.24433	496	15428210	0.0836	SAMN27010493	-
			Cricetulus migratorius	XJ040	M	2010.8.21	Xingjiang Province, Fuhai County	N 87.65145	E 47.24433	496	19936986	0.0881	SAMN27010494	-
Arvicolinae	Arvicolini	Arvicola	Arvicola amphibius	SAF16774	F	1985.5	Xingjiang Province, Emin County	N 83.92	E 46.606	600	20260646	0.237	SAMN27010495	ON165390
	Ellobiusini	Ellobius	Ellobius tancrei	XJ17146	M	2017.9.25	Xingjiang Province, Xinyuan County	N 83.914787	E 43.23569	1950	22200072	0.0846	SAMN27010496	ON165373
			Ellobius tancrei	XJ17147	M	2017.9.26	Xingjiang Province, Xinyuan County	N 83.914787	E 43.23569	1950	22683896	0.0682	SAMN27010497	ON165304
	Lagurini	Lagurus	Lagurus lagurus	XJ17225	F	2017.10.20	Xingjiang Province, Hejing County	N 83.7084	E 42.8853	2427	18034408	0.0797	SAMN27010498	ON165292
			Lagurus lagurus	XJ17227	F	2017.10.22	Xingjiang Province, Hejing County	N 83.7084	E 42.8855	2427	15367752	0.0774	SAMN27010499	ON165286
	Lemmini	Myopus	Myopus schisticolor	09RAP055	F	2009.7.30	Heilongjiang Province, Mohe County	N 122.68291	E 52.93871	448	29098768	0.1264	SAMN27010500	ON165300
			Myopus schisticolor	09RAP100	F	2009.8.1	Heilongjiang Province, Mohe County	N 122.58255	E 52.46738	650	25545562	0.1254	SAMN27010501	ON165347
	Microtini	Alexandromys	Alexandromys fortis	NMGHLE036	M	2008.08.25	Neimenggu Province, Alatan'emole County	N 117.53161	E 48.37239	580	16024580	0.09	SAMN27010502	ON165311
			Alexandromys fortis	NMGHLE038	M	2008.08.25	Neimenggu Province, Alatan'emole County	N 117.53161	E 48.37239	580	18540442	0.0945	SAMN27010503	ON165361
			Alexandromys limnophilus	qinghai017	M	2012.08.14	Qinghai Province, Yushu County	N 96.54646	E 33.20734	4200	15606680	0.084	SAMN27010504	ON165283
			Alexandromys limnophilus	qinghai218	M	2012.09.06	Qinghai Province, Qilian County	N 100.045869	E 38.218732	2761	20777504	0.0867	SAMN27010505	ON165317
			Alexandromys maximowiczii	NMG12004	M	2012.09.26	Neimenggu Province, XilinGol League County	N 116.73953	E 43.62379	1180	19165874	0.0813	SAMN27010506	ON165383
			Alexandromys maximowiczii	HLJ17071	M	2017.09.15	Heilongjiang Province, Heihe County	N 126.798132	E 49.616937	386	18408118	0.0823	SAMN27010507	ON165295
			Alexandromys oeconomus	XJ001	M	2010.08.20	Xingjiang Province, Altay Prefecture	N 88.11656	E 47.87007	500	20155636	0.0866	SAMN27010508	ON165345
			Alexandromys oeconomus	XJ062	F	2010.08.23	Xingjiang Province, Fuhai County	N 87.42727	E 47.07505	480	23873962	0.0898	SAMN27010509	ON165278
			Alexandromys oeconomus	XJ17041	M	2017.9.22	Xingjiang Province, Hejing County	N 86.41376	E 42.28471	1037	17487266	0.0767	SAMN27010510	ON165388
		Lasiopodomys	Lasiopodomys gregalis	XJ17205	M	2017.9.28	Xingjiang Province, Xinyuan County	N 83.708402	E 42.885218	2427	12224544	0.0875	SAMN27010511	ON165333
			Lasiopodomys brandtii	NMG12052	M	2012.09.27	Neimenggu Province, XilinGol League County	N 116.60108	E 44.27439	1100	15058024	0.0831	SAMN27010512	ON165384
			Lasiopodomys brandtii	NMG12054	M	2012.09.27	Neimenggu Province, XilinGol League County	N 116.60108	E 44.27439	1100	19350906	0.0844	SAMN27010513	ON165366
		Microtus	Microtus agrestis	XJ148	F	2010.08.28	Xingjiang Province, Habahe County	N 86.78261	E 48.69606	1420	17274718	0.073	SAMN27010514	ON165364
			Microtus agrestis	XJ149	F	2010.08.28	Xingjiang Province, Habahe County	N 86.78261	E 48.69606	1420	19142556	0.0821	SAMN27010515	ON165325
			Microtus ilaeus	XJ194	M	2010.08.31	Xingjiang Province, Emin County	N 83.64796	E 46.52557	520	10792264	0.0843	SAMN27010516	ON165382
			Microtus ilaeus	XJ234	M	2010.09.01	Xingjiang Province, Tacheng County	N 83.02867	E 46.73223	536	20486482	0.0948	SAMN27010517	ON165380
			Microtus ilaeus	XJ17174	M	2017.9.26	Xingjiang Province, Xinyuan County	N 83.914787	E 43.23569	1950	14703230	0.1022	SAMN27010518	ON165298
			Microtus ilaeus	XJ17100	F	2017.9.23	Xingjiang Province, Hejing County	N 87.78998	E 43.2081	2326	21654472	0.0934	SAMN27010519	ON165340
		Neodon	Neodon bershulaensis	CYRD0201	M	2007.10.05	Tibet Province, Zayü County	N 98.25	E 28.49	4090	15611746	0.0839	SAMN27010520	ON165349
			Neodon bershulaensis	CYRD04	M	2007.10.04	Tibet Province, Zayü County	N 98.10702	E 28.49247	3450	23203498	0.0841	SAMN27010521	ON165290
			Neodon bomiensis	XZ13015	M	2013.10.30	Tibet Province, Bomi County	N 95.75816	E 29.82959	3000	19488358	0.0771	SAMN27010522	ON165350
			Neodon chayuensis	CY44	F	2007.10.09	Tibet Province, Zayü County	N 96.99542	E 28.83663	2930	21006202	0.0884	SAMN27010523	ON165334
			Neodon chayuensis	CY47	M	2008.05.27	Tibet Province, Zayü County	N 94.91936	E 29.49047	3630	21516318	0.0868	SAMN27010524	ON165368
			Neodon bershulaensis	CY11010	M	2011.03.03	Tibet Province, Zayü County	N 98.12407	E 28.58392	3750	22735284	0.0772	SAMN27010525	ON165312
			Neodon clarkei	NUJ13081	M	2013.07.17	Yunnan Province, Derung-Nu Autonomous County Gongshan	N 98.44691	E 27.77396	3320	22236900	0.0874	SAMN27010526	ON165352
			Neodon forresti	YN15180	F	2015.11.02	Yunnan Province, Weixi County	N 99.28088	E 27.39008	3310	17846038	0.0842	SAMN27010527	ON165367
			Neodon forresti	YN15183	M	2015.11.02	Yunnan Province, Weixi County	N 99.28088	E 27.39008	3310	20691716	0.0805	SAMN27010528	ON165307
			Neodon fuscus	qinghai0127	M	2012.08.23	Qinghai Province, Zhiduo County	N 94.25527	E 34.21513	4560	17488696	0.0928	SAMN27010529	ON165387
			Neodon fuscus	qinghai101	F	2012.08.22	Qinghai Province, Zhiduo County	N 94.1941	E 34.15533	4600	20670824	0.0832	SAMN27010530	ON165391
			Neodon fuscus	qinghai135	M	2012.08.27	Qinghai Province, Yushu County	N 96.67231	E 33.1205	4300	21052302	0.0956	SAMN27010531	ON165393
			Neodon irene	GGS16002	M	2016.08.10	Sichuan Province, Kangding County	N 101.4422776	E 29.312928	3820	19148062	0.0852	SAMN27010532	ON165351
			Neodon irene	GGS16013	M	2016.08.10	Sichuan Province, Kangding County	N 101.841795	E 29.47609	3793	18101942	0.0944	SAMN27010533	ON165323
			Neodon leucurus	LS2010002	M	2010.08.01	Tibet Province, Lasa County	N 90.999876	E 29.568199	3620	21806760	0.0834	SAMN27010534	ON165356
			Neodon leucurus	XZ16001	F	1986.6.20	Xingjiang Province, Hetian County	N 79.462	E 36.505	3470	17053146	0.1203	SAMN27010535	ON165297
			Neodon liaoruii	MT11035	F	2011.10.29	Tibet Province, Medog County	N 95.05969	E 29.41778	2667	18154624	0.0732	SAMN27010536	ON165313
			Neodon liaoruii	MT11143	F	2011.11.02	Tibet Province, Medog County	N 94.99981	E 29.46675	3206	22152446	0.0778	SAMN27010537	ON165319
			Neodon linzhiensis	GB09N189	M	2009.05.29	Tibet Province, Linzhi County	N 94.72118	E 29.72951	3400	18131362	0.082	SAMN27010538	ON165376
			Neodon linzhiensis	XZLL01002	M	2007.09.20	Tibet Province, Linzhi County	N 94.72891	E 29.70408	3399	20889878	0.0768	SAMN27010539	ON165339
			Neodon linzhiensis	XZLL0201	M	2007.09.21	Tibet Province, Linzhi County	N 94.72891	E 29.70409	3400	15312916	0.0761	SAMN27010540	ON165279
			Neodon medogensis	MT01009	M	2008.5.13	Tibet Province, Bomi County	N 95.67496	E 29.73815	3410	14209746	0.0786	SAMN27010541	ON165308
			Neodon namcharbawaensis	GB09N212	F	2009.06.02	Tibet Province, Mainling County	N 94.15113	E 29.17889	3160	25039938	0.0878	SAMN27010542	ON165309
			Neodon namcharbawaensis	GB818009	F	2008.08.10	Tibet Province, Mainling County	N 94.15113	E 29.17889	3160	25345444	0.093	SAMN27010543	ON165329
			Neodon nyalamensis	XZ13046	M	2013.11.05	Tibet Province, Nyalam County	N 85.99852	E 28.081517	3198	18312402	0.0765	SAMN27010544	ON165344
			Neodon nyalamensis	XZ13051	M	2013.11.07	Tibet Province, Nyalam County	N 85.99854	E 28.081517	3200	22308138	0.0814	SAMN27010545	ON165379
			Neodon shergylaensis	GB0801001	F	2008.07.19	Tibet Province, Linzhi County	N 94.42358	E 29.79945	3310	26026120	0.0884	SAMN27010546	ON165375
			Neodon sikimensis	XZ14053	M	2014.09.04	Tibet Province, Yadong County	N 88.946763	E 27.504736	3060	18324444	0.0908	SAMN27010547	ON165360
			Neodon medogensis	MT11288	M	2011.11.18	Tibet Province, Medog County	N 95.58225	E 29.70939	2774	23800332	0.0923	SAMN27010548	ON165346
		Proedromys	Proedromys bedfordi	HS15002	F	2015.07.03	Sichuan Province, Heishui County	N 102.95682	E 32.10472	2400	16835066	0.0929	SAMN27010549	ON165392
			Proedromys bedfordi	JZZA-07-002	F	2003.06.22	Sichuan Province Jiuzhai County	N 103.94978	E 33.24978	2370	17118012	0.0915	SAMN27010550	ON165389
			Proedromys liangshanensis	JYBCP01003	M	2007.08.24	Sichuan Province, Jinyang County	N 103.29059	E 27.8561	3400	16311518	0.1351	SAMN27010551	ON165341
			Proedromys liangshanensis	JYBCP0211	F	2007.08.25	Sichuan Province, Jinyang County	N 103.29059	E 27.8562	3460	20031004	0.0871	SAMN27010552	ON165302
		Volemys	Volemys millicens	JDS11025	F	2011.10.14	Sichuan Province, Maoxian County	N 103.82402	E 31.58697	3540	21204632	0.0915	SAMN27010553	ON165318
			Volemys millicens	JDS11026	F	2011.10.14	Sichuan Province, Maoxian County	N 103.82402	E 31.58697	3540	19374768	0.087	SAMN27010554	ON165377
			Volemys musseri	DGP20070201	F	2007.5.18	Sichuan Province, Chognzhou County	N 103.16266	E 30.77138	3060	18559172	0.0938	SAMN27010555	ON165362
			Volemys musseri	LS16007	M	2016.05.05	Sichuan Province, Lushan County	N 102.95629	E 30.69012	2750	26283296	0.0994	SAMN27010556	ON165337
	Myodini	Alticola	Alticola argentatus	21745	M	1979.07.07	Xingjiang Province, Mulei Kazakh Autonomous County	N 90.7507	E 43.5847	2300	13502688	0.2434	SAMN27010557	ON165386
			Alticola argentatus	25462	F	1974.05.20	Xingjiang Province, Tacheng County	N 84.2256	E 46.4015	2200	12709320	0.1517	SAMN27010558	ON165385
			Alticola argentatus	26051	F	1975.06.1	Xingjiang Province, Yiwu County	N 94.3865	E 43.5336	2100	4761078	0.3186	SAMN27010559	-
			Alticola stoliczkanus	27253	F	1976.08.05	Xizang, Ritu County	N 91.6525	E 32.6691	4900	25203144	0.1311	SAMN27010560	ON165289
			Alticola strelzowi	23111	M	1960	Xingjiang Province, Altay Prefecture	N 88.0639	E 47.9923	1750	25700128	0.1394	SAMN27010561	ON165357
		Caryomys	Caryomys eva	LPS049	M	2011.9.21	Ningxia Province, Jingyuan County	N 106.32789	E 35.36761	2000	18922882	0.0642	SAMN27010562	ON165359
			Caryomys eva	QH15004	M	2015.9.25	Qinghai Province, Salar Autonomous County of Xunhua	N 102.65625	E 35.81781	2360	13287870	0.06	SAMN27010563	ON165322
			Caryomys inez	LPS031	M	2011.9.20	Ningxia Province, Jingyuan County	N 106.27457	E 35.39046	2200	14735268	0.0703	SAMN27010564	ON165282
			Caryomys inez	LPS039	M	2011.9.21	Ningxia Province, Jingyuan County	N 106.32789	E 35.36761	2000	10056372	0.0636	SAMN27010565	ON165330
		Craseomys	Craseomys rufocanus	09RAP060	M	2009.07.30	Heilongjiang Province, Mohe County	N 122.68291	E 52.93871	448	16862106	0.0799	SAMN27010566	ON165358
			Craseomys rufocanus	09RAP093	F	2009.08.01	Heilongjiang Province, Mohe County	N 122.58255	E 52.46738	650	17616318	0.0839	SAMN27010567	ON165320
		Eothenomys	Eothenomys cachinus	NJ13007	M	2013.07.11	Yunnan Province, Lushui County	N 98.68388	E 25.97259	3150	21860982	0.0754	SAMN27010568	ON165355
			Eothenomys cachinus	NJ13009	F	2013.07.12	Yunnan Province, Lushui County	N 98.68388	E 25.97260	3151	22917992	0.081	SAMN27010569	ON165326
			Eothenomys chinensis	MGLL-2-01	M	2006.05.27	Sichuan Province, Meigu County	N 102.92281	E 28.61999	2800	23781912	0.0772	SAMN27010570	ON165314
			Eothenomys chinensis	MGLL-2-02	F	2006.05.27	Sichuan Province, Meigu County	N 102.92281	E 28.61999	2800	23878736	0.0789	SAMN27010571	ON165336
			Eothenomys colurnus	ZJ17014	M	2017.08.18	Zhejiang Province, Dongyang County	N 120.515645	E 29.205244	190	19391434	0.0777	SAMN27010572	ON165370
			Eothenomys colurnus	ZJ17077	F	2017.08.27	Zhejiang Province, Chun'an County	N 118.705624	E 29.218846	450	19939088	0.0939	SAMN27010573	ON165305
			Eothenomys custos	YN15160	M	2015.11.2	Yunnan Province, Weixi County	N 99.27712	E 27.39178	3353	12273760	0.0658	SAMN27010574	ON165280
			Eothenomys custos	YN15174	F	2015.11.6	Yunnan Province, Weixi County	N 99.26415	E 27.38488	3229	16137420	0.0806	SAMN27010575	ON165342
			Eothenomys eleusis	FJS13001	M	2013.2.18	Guizhou Province, Yinjiang Tujia and Miao Autonomous County	N 108.66784	E 27.95207	1850	12043752	0.0683	SAMN27010576	ON165369
			Eothenomys eleusis	FJS13056	M	2013.2.23	Guizhou Province, Yinjiang Tujia and Miao Autonomous County	N 108.6405	E 27.98481	1103	19142152	0.0681	SAMN27010577	ON165310
			Eothenomys fidelis	JLTCG0103	M	2008.9.26	Sichuan Province, Jiulong County	N 101.61008	E 28.67473	2238	19872920	0.0651	SAMN27010578	ON165365
			Eothenomys fidelis	BC1110196	F	2011.10.19	Yunnan Province, Bingchuan County	N 100.22863	E 26.92726		13135006	0.0611	SAMN27010579	ON165381
			Eothenomys hintoni	JL15001	F	2015.06.02	Sichuan Province, Jiulong County	N 101.79092	E 29.06542	3460	20032790	0.0749	SAMN27010580	ON165291
			Eothenomys hintoni	JL15004	M	2015.6.2	Sichuan Province, Jiulong County	N 101.81847	E 29.00561	3242	12509540	0.0671	SAMN27010581	ON165281
			Eothenomys hintoni	JL15010	M	2015.6.2	Sichuan Province, Jiulong County	N 101.79813	E 29.09812	3470	12088850	0.0709	SAMN27010582	ON165332
			Eothenomys jinyangensis	JYBCP0310	M	2007.8.26	Sichuan Province, Jinyang County	N 103.28851	E 27.86872	3490	22868030	0.0784	SAMN27010583	ON165288
			Eothenomys jinyangensis	JYBCP0317	F	2007.8.26	Sichuan Province, Jinyang County	N 103.28851	E 27.86872	3490	14731132	0.0721	SAMN27010584	ON165294
			Eothenomys luojishanensis	LJS16001	M	2016.5.25	Sichuan Province, Puge County	N 102.4664	E 27.33176	3300	23384060	0.0771	SAMN27010585	ON165394
			Eothenomys luojishanensis	LJS16014	F	2016.5.26	Sichuan Province, Puge County	N 102.479542	E 27.33856	3130	25389456	0.0738	SAMN27010586	ON165327
			Eothenomys meiguensis	BBS16003	F	2016.5.29	Sichuan Province, Xide County	N 102.358461	E 28.515019	3850	14087012	0.0741	SAMN27010587	ON165303
			Eothenomys meiguensis	BBS16010	M	2016.5.28	Sichuan Province, Xide County	N 102.360457	E 28.504777	3600	14606950	0.0668	SAMN27010588	ON165331
			Eothenomys melanogaster	PZ11001	M	2011.07.01	Sichuan Province, Pengzhou County	N 103.86168	E 31.23041	1790	21914418	0.0782	SAMN27010589	ON165299
			Eothenomys melanogaster	PZ11002	M	2011.07.01	Sichuan Province, Pengzhou County	N 103.86168	E 31.23041	1790	23811304	0.0803	SAMN27010590	ON165338
			Eothenomys miletus	YX09N001	F	2009.12.1	Sichuan Province, Yuexi County	N 102.59387	E 28.48937	2130	24160504	0.0685	SAMN27010591	ON165285
			Eothenomys miletus	JY0823	M	2007.9.2	Sichuan Province, Jinyang County	N 103.28703	E 27.85071	3400	7672528	0.062	SAMN27010592	ON165335
			Eothenomys olitor	GUIZ13004	M	2013.7.25	Guizhou Province, Weining Yi and Hui and Miao Autonomous County	N 104.59407	E 26.72983	2348	20585338	0.0725	SAMN27010593	ON165374
			Eothenomys olitor	GUIZ13006	M	2013.7.25	Guizhou Province, Weining Yi and Hui and Miao Autonomous County	N 104.59407	E 26.72983	2348	15803662	0.0698	SAMN27010594	ON165321
			Eothenomys proditor	ML13001	M	2013.9.12	Sichuan Province, Muli County	N 101.10708	E 28.00771	3330	20450782	0.0792	SAMN27010595	ON165284
			Eothenomys proditor	ML13002	M	2013.9.12	Sichuan Province, Muli County	N 101.10708	E 28.00771	3330	14748952	0.0774	SAMN27010596	ON165343
			Eothenomys shimianensis	SM15004	M	2015.7.30	Sichuan Province, Shimian County	N 102.24837	E 28.93888	2395	16132986	0.0687	SAMN27010597	ON165354
			Eothenomys shimianensis	SM15005	F	2015.7.30	Sichuan Province, Shimian County	N 102.24837	E 28.93888	2395	16105874	0.0743	SAMN27010598	ON165296
			Eothenomys tarquinius	ELSDA-01-004	F	2006.7.30	Sichuan Province, Tianquan County	N 102.27794	E 29.86528	3130	18737250	0.0753	SAMN27010599	ON165328
			Eothenomys tarquinius	WWS12003	F	2012.7.13	Sichuan Province, Hongya County	N 102.95274	E 29.64875	2680	6596376	0.0795	SAMN27010600	ON165348
			Eothenomys tarquinius	WWS12004	M	2012.7.13	Sichuan Province, Hongya County	N 102.95274	E 29.64875	2680	11577114	0.0769	SAMN27010601	ON165301
			Eothenomys wardi	705042	M	2007.5.4	Yunnan Province, Dêqên County	N 98.74464	E 28.55428	3771	33371740	0.0759	SAMN27010602	ON165371
			Eothenomys wardi	MLXS084	F	2010.9.20	Yunnan Province, Dêqên County	N 98.74463	E 28.55427	3770	13989792	0.0686	SAMN27010603	ON165324
		Myodes	Myodes centralis	XJ17088	F	2017.9.23	Xingjiang Province, Hejing County	N 84.82808	E 43.20738	2631	19560250	0.0726	SAMN27010604	ON165316
			Myodes centralis	XJ17093	F	2017.9.23	Xingjiang Province, Hejing County	N 84.82808	E 43.20738	2631	16023836	0.0648	SAMN27010605	ON165378
			Myodes rutilus	09RAP126	F	2009.08.06	Heilongjiang Province, Yichun County	N 128.53004	E 47.11114	340	13927784	0.0702	SAMN27010606	ON165363
			Myodes rutilus	09RAP129	M	2009.08.06	Heilongjiang Province, Yichun County	N 128.53004	E 47.11114	340	33432232	0.0838	SAMN27010607	ON165287
	Ondatrini	Ondatra	Ondatra zibethicus	XJ17196	M	2017.9.28	Xingjiang Province, Xinyuan County	N 83.24436	E 43.521671	830	20813604	0.0731	SAMN27010608	ON165306
			Ondatra zibethicus	XJ17197	F	2017.9.28	Xingjiang Province, Xinyuan County	N 83.24436	E 43.521671	830	28685576	0.1003	SAMN27010609	ON165372

## Sheet: table S2_A dataset
table S2. The detail information of gCF and sCF. A dataset means individual-level nuclear dataset. B dataset means species-level dataset. “gCF” means gene concordance factor (=gCF_N/gN %). “gCF_N” means number of trees concordant with the branch. “gDF1” means gene discordance factor for NNI-1 branch (=gDF1_N/gN %). “gDF1_N” means number of trees concordant with NNI-1 branch. “gDF2” means gene dis…
Node ID	gCF	gCF_N	gDF1	gDF1_N	gDF2	gDF2_N	gDFP	gDFP_N	gN	sCF	sCF_N	sDF1	sDF1_N	sDF2	sDF2_N	sN	Bootstrap
1	98	196	0	0	0	0	2	4	200	87.48	7614.35	6.33	587.24	6.19	560.93	8762.52	100
2	82.5	165	14	28	1.5	3	2	4	200	41.9	1585.46	32.99	1240.33	25.11	950.48	3776.27	100
3	49	98	25.5	51	11	22	14.5	29	200	31.42	1647.31	31.74	1632.68	36.84	1896.75	5176.74	100
4	79.5	159	0	0	0	0	20.5	41	200	48.35	1762.32	24.88	906.71	26.76	964.04	3633.07	100
5	95	190	0	0	0	0	5	10	200	59.51	1277.95	20.52	439.25	19.97	425.33	2142.53	100
6	94.5	189	0	0	0	0	5.5	11	200	60.46	829.36	20.2	265	19.34	260.05	1354.41	100
7	91	182	0.5	1	0.5	1	8	16	200	51.88	427.23	22.89	184.08	25.23	195.9	807.21	100
8	91.5	183	1	2	1	2	6.5	13	200	47.59	458.66	25.72	250.25	26.7	252.59	961.5	100
9	92.5	185	0	0	0	0	7.5	15	200	53.82	472.92	22.04	193.33	24.14	210.24	876.49	100
10	60	120	5.5	11	1.5	3	33	66	200	40.51	931.03	30.3	697.08	29.19	680.17	2308.28	100
11	32	64	19.5	39	8	16	40.5	81	200	35.12	535.51	33.89	522.02	30.99	475.71	1533.24	100
12	47	94	17.5	35	9.5	19	26	52	200	38.34	425.82	32.05	368.57	29.61	329.19	1123.58	100
13	93.5	187	0	0	0	0	6.5	13	200	65.49	1107.67	17.74	293.76	16.78	279.37	1680.8	100
14	93	186	1	2	0	0	6	12	200	57.79	973.86	19.64	334.05	22.57	380.87	1688.78	100
15	87.5	175	0.5	1	4	8	8	16	200	43.81	818.59	26.22	491.94	29.97	591.45	1901.98	100
16	51.5	103	10	20	9.5	19	29	58	200	37.48	574.74	32.43	477.9	30.09	443.84	1496.48	100
17	75.5	151	3	6	3.5	7	18	36	200	44.1	553.23	27.64	351.03	28.26	354.65	1258.91	100
18	35	70	27	54	4.5	9	33.5	67	200	34.36	424.17	34.92	428.01	30.73	381.35	1233.53	59
19	95	190	0	0	0	0	5	10	200	70.27	1297.12	15.37	287.59	14.36	270.24	1854.95	100
20	62	124	10	20	5.5	11	22.5	45	200	38.58	455.5	31.93	377.63	29.49	348.21	1181.34	100
21	84	168	2	4	5.5	11	8.5	17	200	49.4	455.11	24.58	224.69	26.01	238.04	917.84	100
22	93	186	0	0	0	0	7	14	200	61.49	777.39	19.93	256.41	18.58	238.02	1271.82	100
23	97	194	0	0	0.5	1	2.5	5	200	48.65	1749.23	24.62	866.41	26.73	916.37	3532.01	100
24	86.5	173	0.5	1	0	0	13	26	200	51.45	433.39	24.17	203.31	24.38	212.53	849.23	100
25	82.5	165	1.5	3	2	4	14	28	200	51.62	312.13	27.26	167.29	21.13	124.77	604.19	100
26	94.5	189	0	0	0	0	5.5	11	200	70.58	703.99	14.89	145.63	14.53	142.61	992.23	100
27	92	184	0	0	0	0	8	16	200	61.19	681.85	19.48	215.46	19.33	216.94	1114.25	100
28	31.5	63	19.5	39	11.5	23	37.5	75	200	34.58	294.78	33.76	281.57	31.66	270.51	846.86	100
29	38.5	77	2.5	5	3.5	7	55.5	111	200	38.58	315.88	28.53	232.32	32.89	260.86	809.06	100
30	16	32	6	12	2.5	5	75.5	151	200	35.63	241.66	33.71	233.33	30.66	204.4	679.39	100
31	15	30	5	10	7	14	73	146	200	34.93	182.19	35.23	185.66	29.84	155.25	523.1	100
32	68.5	137	2.5	5	8	16	21	42	200	39.09	356.27	30.92	283.46	29.99	278.24	917.97	100
33	33	66	14	28	16	32	37	74	200	35.51	300.84	31.33	265.74	33.16	281.04	847.62	100
34	94	188	0	0	0	0	6	12	200	64.15	708.29	18.51	205.6	17.34	188.99	1102.88	100
35	42.5	85	8.5	17	5.5	11	43.5	87	200	39.7	422.42	29.6	316.36	30.7	330.19	1068.97	100
36	30.5	61	19.5	39	31	62	19	38	200	32.69	359.88	33.07	364.09	34.24	375.9	1099.87	100
37	91.5	183	0	0	0	0	8.5	17	200	63.13	551.27	19.64	170.17	17.23	152.25	873.69	100
38	71	142	2	4	2	4	25	50	200	48.8	321.79	26.08	175.02	25.11	164.2	661.01	100
39	41.5	83	4	8	4	8	50.5	101	200	39.23	265.17	30.35	204.56	30.42	204.63	674.36	100
40	18.5	37	8	16	5	10	68.5	137	200	34.72	196.4	32.39	181.8	32.89	187.76	565.96	100
41	90.5	181	1.5	3	2.5	5	5.5	11	200	55.18	732.24	21.84	291.74	22.98	307.63	1331.61	100
42	67	134	4	8	6.5	13	22.5	45	200	41.17	404.09	29.88	293.87	28.95	287.04	985	100
43	47.5	95	15	30	16	32	21.5	43	200	39	344.08	31.07	274.06	29.92	265.62	883.76	100
44	78	156	0.5	1	2	4	19.5	39	200	43.19	443.71	27.26	280.65	29.55	303.75	1028.11	100
45	88.5	177	0.5	1	2	4	9	18	200	51.43	530.85	24.52	257.67	24.05	251.75	1040.27	100
46	90	180	0.5	1	0.5	1	9	18	200	56.49	548.96	22.43	217.75	21.08	204.82	971.53	100
47	19	38	7.5	15	18.5	37	55	110	200	34.52	358.68	32.08	334.5	33.4	346.63	1039.81	97
48	12.5	25	8.5	17	8	16	71	142	200	35.01	366.78	33.77	353.11	31.22	329.4	1049.29	100
49	82	164	0	0	0	0	18	36	200	50.69	533.86	25.61	276.37	23.7	254.66	1064.89	100
50	88	176	0	0	0	0	12	24	200	58.92	591.76	20.32	206.64	20.76	209.8	1008.2	100
51	56	112	7.5	15	10.5	21	26	52	200	41.39	332.9	26.92	215.77	31.69	255.05	803.72	100
52	61.5	123	5	10	8.5	17	25	50	200	42.79	352.7	28.98	239.95	28.23	234.73	827.38	100
53	11	22	5.5	11	6.5	13	77	154	200	33.95	362.21	34.99	372.44	31.06	330.96	1065.61	100
54	21	42	15.5	31	13.5	27	50	100	200	36.97	367.62	31.35	310.98	31.68	312.91	991.51	100
55	75	150	1	2	1.5	3	22.5	45	200	52.08	625.13	21.68	265.2	26.24	319.95	1210.28	100
56	51.5	103	10.5	21	22	44	16	32	200	38.92	469.28	27.83	340.61	33.25	407.94	1217.83	100
57	99	198	0	0	0	0	1	2	200	94.64	3752.1	3.09	122.86	2.27	91.11	3966.07	100
58	99.5	199	0	0	0	0	0.5	1	200	95.8	4321.32	2.16	95.83	2.04	91.27	4508.42	100
59	100	200	0	0	0	0	0	0	200	96.83	6248.31	1.61	103.79	1.56	100.19	6452.29	100
60	96	192	0.5	1	0	0	3.5	7	200	84.21	4010.15	6.56	323.69	9.23	456.56	4790.4	100
61	100	200	0	0	0	0	0	0	200	88.84	7912.89	5.51	512	5.65	523.98	8948.87	100
62	95.5	191	0	0	0	0	4.5	9	200	79.55	1094.2	9.87	142.63	10.58	147.43	1384.26	100
63	95.5	191	0	0	0	0	4.5	9	200	77.45	977.14	11.96	151.2	10.58	128.54	1256.88	100
64	89	178	2	4	2.5	5	6.5	13	200	64.46	632.19	18.77	183.38	16.78	165.87	981.44	100
65	72.5	145	7	14	7	14	13.5	27	200	56.39	339.56	22.06	134.47	21.55	133.96	607.99	100
66	71.5	143	3	6	5	10	20.5	41	200	62.46	237.14	21.94	83.08	15.6	60.1	380.32	100
67	36.5	73	25	50	31.5	63	7	14	200	35.6	47.54	34.42	45.87	29.98	40.33	133.74	100
68	86.5	173	2.5	5	3.5	7	7.5	15	200	60.71	317.76	19.38	102.66	19.91	101.48	521.9	100
69	88	176	3.5	7	4.5	9	4	8	200	68.45	330.91	16.19	76.1	15.37	74.45	481.46	100
70	85	170	0	0	2	4	13	26	200	66.1	670.51	15.74	159.34	18.16	184.63	1014.48	100
71	89.5	179	0	0	0.5	1	10	20	200	68.3	697.66	15.86	164.79	15.84	161.74	1024.19	100
72	83	166	0	0	0.5	1	16.5	33	200	65.34	645.8	16.64	167.11	18.02	182.51	995.42	100
73	46	92	0.5	1	0.5	1	53	106	200	46.65	294.85	25.05	155.41	28.3	175.21	625.47	100
74	18.5	37	15	30	21	42	45.5	91	200	30.16	116.54	39.13	150.35	30.71	118.2	385.09	100
75	35.5	71	14	28	10.5	21	40	80	200	41.39	129.44	32.83	104.12	25.78	81.87	315.43	100
76	31	62	6.5	13	8	16	54.5	109	200	43.82	225.01	26.67	135.84	29.51	152.99	513.84	100
77	55.5	111	2	4	4.5	9	38	76	200	48.27	248	24.54	127.34	27.19	140.92	516.26	100
78	89	178	1.5	3	1	2	8.5	17	200	67.51	583.31	16.73	144.88	15.76	135.93	864.12	100
79	63.5	127	12	24	17	34	7.5	15	200	45.78	298.27	27.84	184.81	26.39	173.34	656.42	100
80	96.5	193	0	0	0	0	3.5	7	200	82.05	1679.9	9.39	192.93	8.56	175.43	2048.26	100
81	95	190	0	0	0	0	5	10	200	80.2	1195.5	9.14	137.15	10.66	158.19	1490.84	100
82	94.5	189	1	2	0	0	4.5	9	200	78.02	1121.28	12	173.3	9.98	143.72	1438.3	100
83	78.5	157	2	4	0.5	1	19	38	200	57.13	331.66	22.58	128.95	20.3	115.7	576.31	100
84	43.5	87	24	48	24	48	8.5	17	200	39.83	142.77	31.77	116.19	28.39	103.37	362.33	100
85	82.5	165	2.5	5	0	0	15	30	200	62.67	613.9	18.48	183.54	18.85	188.64	986.08	100
86	59	118	1	2	0.5	1	39.5	79	200	51.01	298.05	26.25	153.19	22.74	132.39	583.63	100
87	24	48	24	48	30.5	61	21.5	43	200	37.43	193.72	29.44	147.85	33.13	169.24	510.81	95
88	27	54	11.5	23	11	22	50.5	101	200	40.41	201.4	30.86	159.83	28.72	147.43	508.66	100
89	30	60	8.5	17	6	12	55.5	111	200	42.02	239.05	31.62	179.55	26.37	151.33	569.93	100
90	98	196	0	0	0	0	2	4	200	93.6	3600.16	3.28	124.76	3.12	119.8	3844.72	100
91	99	198	0	0	0	0	1	2	200	92.76	2873.45	3.57	110.65	3.66	115.5	3099.6	100
92	97.5	195	0	0	0	0	2.5	5	200	86.74	2059.26	6.24	144.73	7.02	162.78	2366.77	100
93	97.5	195	0	0	0	0	2.5	5	200	80.05	1578.92	10.82	210.38	9.13	178.66	1967.96	100
94	96	192	0.5	1	1	2	2.5	5	200	77.79	1446.3	10.45	194.3	11.75	220.1	1860.7	100
95	94.5	189	0.5	1	0.5	1	4.5	9	200	76.31	1884.12	14.09	369.11	9.6	237.37	2490.6	100
96	97	194	0	0	0	0	3	6	200	84.6	1632.58	8.05	152.23	7.36	141.41	1926.22	100
97	95	190	0	0	0	0	5	10	200	80.93	1096.29	10.54	139.71	8.53	114.5	1350.5	100
98	32	64	20	40	19.5	39	28.5	57	200	41.56	260.28	27.99	174.88	30.45	191.1	626.26	100
99	38	76	18.5	37	16	32	27.5	55	200	42.39	344.1	31.4	255.56	26.2	213.81	813.47	100
100	91.5	183	0.5	1	0.5	1	7.5	15	200	65.55	815.88	17.5	220.02	16.94	214.58	1250.48	100
101	69	138	14	28	12.5	25	4.5	9	200	51.4	503.52	24.55	252.24	24.05	238.25	994.01	100
102	90	180	0.5	1	0	0	9.5	19	200	62.65	729.05	17.56	204.21	19.79	233.75	1167.01	100
103	81	162	5	10	3	6	11	22	200	55.59	545.53	21.16	206.6	23.25	227.34	979.47	100
104	92.5	185	0	0	1	2	6.5	13	200	74.86	1020.01	12.31	165.97	12.83	173.94	1359.92	100
105	97.5	195	0	0	0	0	2.5	5	200	82.45	927.15	9.8	108.18	7.75	86.61	1121.94	100
106	95.5	191	0	0	0	0	4.5	9	200	80.19	1269.07	10.12	160.64	9.69	153.28	1582.99	100
107	31.5	63	34	68	31.5	63	3	6	200	32.53	215.98	35.71	237.88	31.77	210.47	664.33	100
108	91.5	183	0.5	1	0.5	1	7.5	15	200	69.71	821.79	15.03	180.52	15.26	186.31	1188.62	100
109	38.5	77	28.5	57	28.5	57	4.5	9	200	38.05	211.98	31.43	174.5	30.52	169.27	555.75	100
110	68	136	11.5	23	11.5	23	9	18	200	49.82	394.68	23.77	187.68	26.41	209.01	791.37	100
111	84.5	169	3.5	7	3.5	7	8.5	17	200	59.94	544.69	19.02	176.98	21.04	198.36	920.03	100
112	94	188	0	0	0.5	1	5.5	11	200	78.19	1334.32	11.46	200.42	10.35	181.17	1715.91	100
113	90	180	1	2	1.5	3	7.5	15	200	63.64	720.16	16.14	185.94	20.21	234.73	1140.83	100
114	70	140	3.5	7	3	6	23.5	47	200	51.12	396.61	22.98	177.27	25.89	198.11	771.99	100
115	29	58	30	60	30	60	11	22	200	33.66	204.73	34.48	211.22	31.86	193.9	609.85	99
116	70.5	141	7	14	11	22	11.5	23	200	54.11	433.35	22.41	181.1	23.48	188.27	802.72	100
117	95	190	0	0	0	0	5	10	200	80.65	1303.16	10.17	162.77	9.18	147.69	1613.62	100
118	90.5	181	0	0	1.5	3	8	16	200	70.16	1001.62	13.53	195.49	16.31	235.75	1432.86	100
119	80.5	161	3.5	7	4	8	12	24	200	57.19	622.3	18.72	203.05	24.08	260.53	1085.88	100

## Sheet: table S2_B dataset
Node ID	gCF	gCF_N	gDF1	gDF1_N	gDF2	gDF2_N	gDFP	gDFP_N	gN	sCF	sCF_N	sDF1	sDF1_N	sDF2	sDF2_N	sN	Nodal bootstrap
62	87.5	175	0.5	1	2.5	5	9.5	19	200	53.55	1469.77	22.02	621.37	24.43	688.17	2779.31	100
63	97	194	0	0	0	0	3	6	200	70.49	2888.06	15.17	643.29	14.34	606.72	4138.07	100
64	77	154	4	8	3	6	16	32	200	41.1	1349.96	29.05	976.13	29.86	1000.36	3326.45	100
65	96.5	193	0	0	0.5	1	3	6	200	57.2	2059.82	20.86	764.22	21.93	804.66	3628.7	100
66	97	194	0	0	0.5	1	2.5	5	200	50.19	1823.41	24.35	899.03	25.45	927.85	3650.29	100
67	98	196	0	0	0	0	2	4	200	60.92	4973.88	19.1	1584.44	19.98	1655.96	8214.28	100
68	75.5	151	0	0	3.5	7	21	42	200	41.76	3347.21	28.76	2331.21	29.49	2381.79	8060.21	100
69	46	92	21.5	43	5	10	27.5	55	200	36.08	1835.55	33.13	1701.59	30.78	1569.89	5107.03	100
70	59	118	21.5	43	5	10	14.5	29	200	38.44	1797.1	32.51	1621.81	29.06	1350.27	4769.18	100
71	97.5	195	0	0	0	0	2.5	5	200	69.96	4595.63	15.18	1000.18	14.86	978.43	6574.24	100
72	86	172	8.5	17	1	2	4.5	9	200	44.64	2498.22	30.04	1751.8	25.32	1440.82	5690.84	100
73	66.5	133	9.5	19	3.5	7	20.5	41	200	39.14	1896.68	31.44	1494.45	29.42	1396.64	4787.77	100
74	38	76	4.5	9	28	56	29.5	59	200	34.99	1636.18	29.55	1385.73	35.46	1653.1	4675.01	80
75	63	126	3	6	11.5	23	22.5	45	200	39.49	1211.57	28.57	876.32	31.93	979.52	3067.41	100
76	95	190	0	0	0	0	5	10	200	63.86	2297.28	18.2	675.26	17.94	658.87	3631.41	100
77	19.5	39	5.5	11	18.5	37	56.5	113	200	34.75	1149.31	31.37	1048.89	33.87	1125.61	3323.81	79
78	14	28	7.5	15	11.5	23	67	134	200	35.58	979	30.58	843.86	33.84	922.7	2745.56	92
79	88.5	177	0	0	0.5	1	11	22	200	53.65	1382.17	23.8	623.81	22.56	590.83	2596.81	100
80	96	192	0	0	0	0	4	8	200	64.33	1616.74	17.56	451.45	18.1	465.69	2533.88	100
81	61.5	123	12	24	13	26	13.5	27	200	43.35	672.41	28.08	442.63	28.57	447.73	1562.77	100
82	60	120	10.5	21	12	24	17.5	35	200	46.12	790.48	27.83	485.17	26.05	449.24	1724.89	100
83	10	20	8	16	9	18	73	146	200	34.4	960.41	34.85	988.93	30.74	862.36	2811.7	90
84	19	38	15	30	15.5	31	50.5	101	200	37.98	847.85	31.68	702.39	30.34	671.29	2221.53	91
85	86	172	1	2	2	4	11	22	200	53.69	1195.91	22.06	506.24	24.25	564.88	2267.03	100
86	55.5	111	22.5	45	16	32	6	12	200	40.95	947.1	33.07	779.44	25.97	612.18	2338.72	100
87	80.5	161	1	2	1.5	3	17	34	200	47.73	1668.26	24.87	886.07	27.4	982.35	3536.68	100
88	94	188	2	4	0.5	1	3.5	7	200	55.72	2024.69	22.54	849.98	21.74	816.94	3691.61	100
89	93	186	2.5	5	2	4	2.5	5	200	59.88	1986.23	18.77	636.58	21.35	727.97	3350.78	100
90	83	166	3.5	7	5	10	8.5	17	200	52.82	1252.26	23.13	559.88	24.05	590.73	2402.87	100
91	96.5	193	0	0	0	0	3.5	7	200	73.94	4474.38	13.58	840.44	12.48	770.33	6085.15	100
92	68	136	9	18	10	20	13	26	200	42.21	1347.39	27.91	910.63	29.88	976.16	3234.18	100
93	53.5	107	19.5	39	18	36	9	18	200	40.43	1136.14	30.86	867.74	28.72	812.45	2816.33	100
94	74.5	149	4	8	4.5	9	17	34	200	45.74	2104.91	27.94	1316.67	26.32	1221.45	4643.03	100
95	97	194	0	0	0	0	3	6	200	59.28	3114.39	19.43	1029.59	21.29	1131.68	5275.66	100
96	95.5	191	3	6	1	2	0.5	1	200	56.8	2365.43	22.73	962.68	20.47	863.68	4191.79	100
97	92	184	0	0	0	0	8	16	200	48.47	5679.28	25.27	2976.01	26.26	3075.93	11731.2	100
98	50.5	101	15.5	31	31.5	63	2.5	5	200	32.62	4930.85	34.88	5192.22	32.5	4927.87	15050.9	100
99	100	200	0	0	0	0	0	0	200	87.41	27985.2	6.16	2022.19	6.43	2140.66	32148	100
100	98.5	197	0.5	1	0.5	1	0.5	1	200	49.67	6266.46	24.33	3028.02	26	3199.62	12494.1	100
101	85.5	171	12	24	2.5	5	0	0	200	41.62	4653.51	33.56	3740.42	24.82	2775.88	11169.8	100
102	97.5	195	0	0	0	0	2.5	5	200	63.85	3171.22	17.91	891.23	18.24	919.29	4981.74	100
103	96.5	193	0.5	1	0.5	1	2.5	5	200	54.96	1793.99	21.12	702.91	23.93	798.4	3295.3	100
104	92	184	3	6	0.5	1	4.5	9	200	55.95	1343.03	24.97	614.02	19.08	464.3	2421.35	100
105	79.5	159	9	18	11	22	0.5	1	200	56.09	911.08	21.52	349.65	22.38	369.27	1630	100
106	91.5	183	3	6	2.5	5	3	6	200	55.02	1572.78	21.44	620.72	23.54	688.39	2881.89	100
107	98	196	0	0	0.5	1	1.5	3	200	74.54	3043.54	11.87	497.05	13.58	569.54	4110.13	100
108	96	192	0	0	0	0	4	8	200	65.78	2621.42	17.03	687.07	17.19	696.19	4004.68	100
109	36.5	73	23.5	47	18	36	22	44	200	35.81	1005.85	32.05	902.8	32.14	905.29	2813.94	100
110	47	94	4	8	5.5	11	43.5	87	200	42.17	1128.75	27.86	752.17	29.97	810.95	2691.87	100
111	24.5	49	9	18	14	28	52.5	105	200	36.66	831.55	30.77	705.14	32.58	746.64	2283.33	100
112	23	46	22	44	16.5	33	38.5	77	200	34.68	655.43	35.11	664.7	30.21	571.87	1892	100
113	75.5	151	3	6	1	2	20.5	41	200	53.82	1120.17	24.11	505.46	22.07	463.55	2089.18	100
114	36	72	16.5	33	17	34	30.5	61	200	35.81	1107.18	31.48	975.22	32.71	1014.7	3097.1	100
115	50	100	6.5	13	7	14	36.5	73	200	41.4	1327.52	28.94	930.87	29.66	965.26	3223.65	100
116	41	82	24.5	49	18	36	16.5	33	200	34.42	1249.77	33.15	1215.59	32.43	1205.59	3670.95	99
117	98.5	197	0	0	0	0	1.5	3	200	70.07	2695.97	15.9	633	14.03	554.22	3883.19	100
118	57.5	115	10.5	21	6.5	13	25.5	51	200	40.79	973.72	29.52	716.29	29.69	721.94	2411.95	100
119	41.5	83	27.5	55	15	30	16	32	200	38	789.94	31.7	658.99	30.3	645.34	2094.27	100

## Sheet: table S4_A test
table S4. Detailed results of Patterson’s D test
P1	P2	P3	O	Total	Dtotal	T12	T123	D_left	D_right	D_total	D_stat	D_chisq	D_Pvalue	Introgression
Caryomys eva	Alticola stoliczkanus	Proedromys bedfordi	Mesocricetus auratus	3132628	3571	0.00244523	0.0037451	1724	1847	3571	-0.0344441	4.23663	0.0395607	none
Caryomys eva	Alticola stoliczkanus	Volemys millicens	Mesocricetus auratus	3263998	3801	0.00245588	0.00356174	1835	1966	3801	-0.0344646	4.51486	0.0336015	none
Caryomys eva	Myodes centralis	Proedromys bedfordi	Mesocricetus auratus	4104694	4904	0.00231564	0.00378384	2400	2504	4904	-0.0212072	2.20555	0.137515	none
Caryomys eva	Myodes centralis	Proedromys liangshanensis	Mesocricetus auratus	4249667	5261	0.0023876	0.0038173	2629	2632	5261	-0.000570234	0.0017107	0.967008	none
Caryomys eva	Myodes centralis	Volemys millicens	Mesocricetus auratus	4288046	5249	0.00233171	0.00360065	2586	2663	5249	-0.0146695	1.12955	0.287872	none
Caryomys eva	Alticola argentatus	Proedromys liangshanensis	Mesocricetus auratus	3137831	3833	0.00257646	0.00375363	1729	2104	3833	-0.0978346	36.688	1.38632e-09	13
Caryomys eva	Alticola argentatus	Volemys millicens	Mesocricetus auratus	3154077	3803	0.00252625	0.00356745	1684	2119	3803	-0.114383	49.7568	1.74039e-12	13
Caryomys eva	Craseomys rufocanus	Volemys millicens	Mesocricetus auratus	4245937	5130	0.00235413	0.00364272	2587	2543	5130	0.008577	0.377388	0.539005	none
Caryomys eva	Myodes rutilus	Volemys musseri	Mesocricetus auratus	4774066	5564	0.00225625	0.00352315	2982	2582	5564	0.0718907	28.7563	8.20829e-08	23
Caryomys eva	Craseomys rufocanus	Volemys musseri	Mesocricetus auratus	4365052	5326	0.00235736	0.00359881	2747	2579	5326	0.0315434	5.29929	0.0213342	none
Caryomys eva	Alticola argentatus	Proedromys bedfordi	Mesocricetus auratus	3036914	3564	0.00249266	0.00372697	1569	1995	3564	-0.119529	50.9192	9.62452e-13	13
Caryomys eva	Alticola argentatus	Volemys musseri	Mesocricetus auratus	3227751	3874	0.00251956	0.00350252	1742	2132	3874	-0.100671	39.2617	3.70632e-10	13
Caryomys eva	Craseomys rufocanus	Proedromys liangshanensis	Mesocricetus auratus	4207537	5124	0.00241032	0.00388012	2633	2491	5124	0.0277127	3.93521	0.0472853	none
Caryomys eva	Myodes rutilus	Proedromys liangshanensis	Mesocricetus auratus	4596705	5454	0.00233134	0.00380615	2982	2472	5454	0.0935094	47.6898	4.99289e-12	23
Caryomys eva	Alticola strelzowi	Volemys millicens	Mesocricetus auratus	3954142	4396	0.00240495	0.00360628	2361	2035	4396	0.0741583	24.1756	8.79387e-07	23
Caryomys eva	Myodes centralis	Volemys musseri	Mesocricetus auratus	4403326	5491	0.00231439	0.00352915	2727	2764	5491	-0.0067383	0.249317	0.617556	none
Caryomys eva	Myodes rutilus	Proedromys bedfordi	Mesocricetus auratus	4439535	4992	0.00225373	0.00376678	2668	2324	4992	0.0689103	23.7051	1.12283e-06	23
Caryomys eva	Alticola stoliczkanus	Proedromys liangshanensis	Mesocricetus auratus	3234865	3796	0.00251046	0.0037643	1877	1919	3796	-0.0110643	0.4647	0.495436	none
Caryomys eva	Alticola strelzowi	Proedromys liangshanensis	Mesocricetus auratus	3925540	4438	0.00245418	0.00383565	2392	2046	4438	0.077963	26.9752	2.06081e-07	23
Caryomys eva	Alticola strelzowi	Volemys musseri	Mesocricetus auratus	4072730	4498	0.00238305	0.0035332	2444	2054	4498	0.0867052	33.815	6.06088e-09	23
Caryomys eva	Alticola stoliczkanus	Volemys musseri	Mesocricetus auratus	3346932	3966	0.00244926	0.00350269	1957	2009	3966	-0.0131114	0.681795	0.408969	none
Caryomys eva	Myodes rutilus	Volemys millicens	Mesocricetus auratus	4645948	5344	0.00227682	0.00358345	2858	2486	5344	0.0696108	25.8952	3.60463e-07	23
Caryomys eva	Craseomys rufocanus	Proedromys bedfordi	Mesocricetus auratus	4064854	4781	0.00233108	0.00382222	2378	2403	4781	-0.00522903	0.130726	0.717681	none
Caryomys eva	Alticola strelzowi	Proedromys bedfordi	Mesocricetus auratus	3798214	4070	0.00237625	0.0037875	2164	1906	4070	0.0633907	16.3548	5.25232e-05	23
Caryomys eva	Myodes centralis	Neodon fuscus	Mesocricetus auratus	4613103	5761	0.00231579	0.00362077	2854	2907	5761	-0.00919979	0.487589	0.485005	none
Caryomys eva	Alticola strelzowi	Neodon bomiensis	Mesocricetus auratus	2850371	2964	0.00238916	0.00356866	1643	1321	2964	0.108637	34.9811	3.3292e-09	23
Caryomys eva	Alticola stoliczkanus	Neodon irene	Mesocricetus auratus	3212585	3688	0.0024446	0.0036199	1819	1869	3688	-0.0135575	0.677874	0.41032	none
Caryomys eva	Alticola strelzowi	Neodon bershulaensis	Mesocricetus auratus	4186448	4658	0.00237349	0.00359643	2531	2127	4658	0.0867325	35.0399	3.23013e-09	23
Caryomys eva	Craseomys rufocanus	Neodon linzhiensis	Mesocricetus auratus	4435544	5362	0.00232316	0.00367875	2775	2587	5362	0.0350615	6.59157	0.0102463	none
Caryomys eva	Craseomys rufocanus	Neodon irene	Mesocricetus auratus	4177135	5020	0.00233653	0.00366998	2600	2420	5020	0.0358566	6.45418	0.0110691	none
Caryomys eva	Myodes centralis	Neodon forresti	Mesocricetus auratus	4198654	5084	0.00232396	0.00366778	2535	2549	5084	-0.00275374	0.0385523	0.844338	none
Caryomys eva	Alticola strelzowi	Neodon leucurus	Mesocricetus auratus	3900726	4265	0.00237289	0.00372367	2298	1967	4265	0.0776084	25.6884	4.01233e-07	23
Caryomys eva	Alticola stoliczkanus	Neodon bershulaensis	Mesocricetus auratus	3441164	4072	0.00244467	0.0035727	1995	2077	4072	-0.0201375	1.65128	0.198785	none
Caryomys eva	Alticola strelzowi	Neodon clarkei	Mesocricetus auratus	3170446	3550	0.00240928	0.00361787	1949	1601	3550	0.0980282	34.1138	5.19812e-09	23
Caryomys eva	Alticola strelzowi	Neodon linzhiensis	Mesocricetus auratus	4134800	4532	0.00237218	0.00364981	2464	2068	4532	0.0873786	34.6019	4.04503e-09	23
Caryomys eva	Craseomys rufocanus	Neodon nyalamensis	Mesocricetus auratus	4137862	4999	0.00234541	0.00368814	2555	2444	4999	0.0222044	2.46469	0.11643	none
Caryomys eva	Alticola argentatus	Neodon shergylaensis	Mesocricetus auratus	2764195	3317	0.00255915	0.00356288	1468	1849	3317	-0.114863	43.7627	3.70696e-11	13
Caryomys eva	Alticola argentatus	Neodon liaoruii	Mesocricetus auratus	3112871	3610	0.00247376	0.00347404	1613	1997	3610	-0.106371	40.8465	1.64665e-10	13
Caryomys eva	Alticola stoliczkanus	Neodon fuscus	Mesocricetus auratus	3495120	4165	0.00244312	0.00358929	2046	2119	4165	-0.017527	1.27947	0.257997	none
Caryomys eva	Alticola argentatus	Neodon chayuensis	Mesocricetus auratus	3211040	3788	0.00249701	0.00353515	1717	2071	3788	-0.093453	33.0824	8.83363e-09	13
Caryomys eva	Alticola argentatus	Neodon namcharbawaensis	Mesocricetus auratus	3325306	4032	0.00250879	0.0034981	1799	2233	4032	-0.107639	46.7153	8.20866e-12	13
Caryomys eva	Alticola strelzowi	Neodon sikimensis	Mesocricetus auratus	2981394	3239	0.00243544	0.00360653	1754	1485	3239	0.0830503	22.3405	2.28335e-06	23
Caryomys eva	Alticola argentatus	Neodon linzhiensis	Mesocricetus auratus	3287734	3896	0.0024853	0.00356081	1754	2142	3896	-0.0995893	38.6407	5.09465e-10	13
Caryomys eva	Craseomys rufocanus	Neodon shergylaensis	Mesocricetus auratus	3709834	4429	0.00239512	0.00364646	2287	2142	4429	0.0327388	4.74712	0.0293474	none
Caryomys eva	Myodes centralis	Neodon linzhiensis	Mesocricetus auratus	4477505	5360	0.00230284	0.00362546	2673	2687	5360	-0.00261194	0.0365672	0.848349	none
Caryomys eva	Myodes centralis	Neodon leucurus	Mesocricetus auratus	4228086	5112	0.00231157	0.00370765	2503	2609	5112	-0.0207355	2.19797	0.138193	none
Caryomys eva	Craseomys rufocanus	Neodon liaoruii	Mesocricetus auratus	4154296	4954	0.00229437	0.0035352	2547	2407	4954	0.02826	3.9564	0.0466935	none
Caryomys eva	Alticola stoliczkanus	Neodon sikimensis	Mesocricetus auratus	2469495	2826	0.00249565	0.00353979	1400	1426	2826	-0.00920028	0.239207	0.624779	none
Caryomys eva	Alticola stoliczkanus	Neodon namcharbawaensis	Mesocricetus auratus	3443730	4130	0.00243152	0.00351908	2035	2095	4130	-0.0145278	0.871671	0.350493	none
Caryomys eva	Craseomys rufocanus	Neodon clarkei	Mesocricetus auratus	3397336	4079	0.00238613	0.0036706	2135	1944	4079	0.0468252	8.94361	0.00278441	23
Caryomys eva	Alticola strelzowi	Neodon forresti	Mesocricetus auratus	3874195	4250	0.00238153	0.00367915	2295	1955	4250	0.08	27.2	1.83459e-07	23
Caryomys eva	Alticola strelzowi	Neodon nyalamensis	Mesocricetus auratus	3849185	4241	0.00237427	0.0036335	2299	1942	4241	0.0841783	30.0516	4.20693e-08	23
Caryomys eva	Craseomys rufocanus	Neodon medogensis	Mesocricetus auratus	4143275	5054	0.00234247	0.00361254	2618	2436	5054	0.0360111	6.55402	0.0104648	none
Caryomys eva	Alticola argentatus	Neodon sikimensis	Mesocricetus auratus	2393951	2807	0.0025742	0.00357432	1251	1556	2807	-0.108657	33.1404	8.57403e-09	13
Caryomys eva	Alticola stoliczkanus	Neodon leucurus	Mesocricetus auratus	3221304	3709	0.00244994	0.00369478	1794	1915	3709	-0.0326233	3.94743	0.0469431	none
Caryomys eva	Craseomys rufocanus	Neodon sikimensis	Mesocricetus auratus	3201398	3880	0.00239052	0.0036306	2026	1854	3880	0.0443299	7.62474	0.00575729	23
Caryomys eva	Myodes centralis	Neodon liaoruii	Mesocricetus auratus	4199164	4969	0.00228807	0.00350439	2467	2502	4969	-0.00704367	0.246528	0.61953	none
Caryomys eva	Alticola stoliczkanus	Neodon medogensis	Mesocricetus auratus	3184874	3736	0.00243777	0.00353373	1827	1909	3736	-0.0219486	1.79979	0.179738	none
Caryomys eva	Alticola argentatus	Neodon irene	Mesocricetus auratus	3111237	3628	0.00251218	0.00357334	1657	1971	3628	-0.0865491	27.1764	1.85711e-07	13
Caryomys eva	Alticola argentatus	Neodon forresti	Mesocricetus auratus	3092181	3633	0.00252443	0.00361913	1617	2016	3633	-0.109827	43.8208	3.59859e-11	13
Caryomys eva	Alticola strelzowi	Neodon medogensis	Mesocricetus auratus	3865840	4274	0.00237115	0.00356695	2325	1949	4274	0.0879738	33.0781	8.85281e-09	23
Caryomys eva	Alticola stoliczkanus	Neodon chayuensis	Mesocricetus auratus	3319448	3835	0.00243309	0.00356046	1895	1940	3835	-0.011734	0.528031	0.467436	none
Caryomys eva	Craseomys rufocanus	Neodon chayuensis	Mesocricetus auratus	4322949	5182	0.00233672	0.00365	2683	2499	5182	0.0355075	6.53338	0.0105868	none
Caryomys eva	Myodes centralis	Neodon irene	Mesocricetus auratus	4220167	5075	0.00232526	0.0036386	2542	2533	5075	0.0017734	0.0159606	0.899467	none
Caryomys eva	Alticola strelzowi	Neodon irene	Mesocricetus auratus	3894858	4226	0.00238481	0.00363832	2262	1964	4226	0.0705159	21.0137	4.56005e-06	23
Caryomys eva	Craseomys rufocanus	Neodon bomiensis	Mesocricetus auratus	3051125	3523	0.00233701	0.00357647	1802	1721	3523	0.0229918	1.86233	0.172356	none
Caryomys eva	Alticola strelzowi	Neodon namcharbawaensis	Mesocricetus auratus	4191507	4780	0.00236705	0.00355654	2595	2185	4780	0.0857741	35.1674	3.02552e-09	23
Caryomys eva	Craseomys rufocanus	Neodon fuscus	Mesocricetus auratus	4573395	5640	0.00234421	0.00368949	2894	2746	5640	0.0262411	3.88369	0.0487573	none
Caryomys eva	Alticola argentatus	Neodon leucurus	Mesocricetus auratus	3113556	3681	0.00251529	0.00365635	1645	2036	3681	-0.106221	41.5325	1.1593e-10	13
Caryomys eva	Alticola stoliczkanus	Neodon forresti	Mesocricetus auratus	3197815	3709	0.00245965	0.0036496	1826	1883	3709	-0.015368	0.875977	0.349306	none
Caryomys eva	Craseomys rufocanus	Neodon namcharbawaensis	Mesocricetus auratus	4505990	5591	0.00233312	0.00359133	2851	2740	5591	0.0198533	2.20372	0.137678	none
Caryomys eva	Alticola stoliczkanus	Neodon clarkei	Mesocricetus auratus	2634558	3083	0.00248619	0.00359206	1536	1547	3083	-0.00356795	0.0392475	0.842959	none
Caryomys eva	Alticola stoliczkanus	Neodon nyalamensis	Mesocricetus auratus	3177502	3666	0.00246467	0.0036251	1791	1875	3666	-0.0229133	1.92471	0.165338	none
Caryomys eva	Alticola stoliczkanus	Neodon linzhiensis	Mesocricetus auratus	3397939	3901	0.00241852	0.00359586	1945	1956	3901	-0.00281979	0.0310177	0.860201	none
Caryomys eva	Alticola argentatus	Neodon bomiensis	Mesocricetus auratus	2308408	2554	0.002487	0.00347815	1144	1410	2554	-0.10415	27.704	1.41371e-07	13
Caryomys eva	Alticola argentatus	Neodon nyalamensis	Mesocricetus auratus	3073090	3648	0.00250204	0.00355489	1648	2000	3648	-0.0964912	33.9649	5.61149e-09	13
Caryomys eva	Craseomys rufocanus	Neodon forresti	Mesocricetus auratus	4160771	5016	0.00235257	0.00372088	2588	2428	5016	0.0318979	5.10367	0.0238753	none
Caryomys eva	Myodes centralis	Neodon bomiensis	Mesocricetus auratus	3084918	3562	0.00231092	0.00355407	1781	1781	3562	0	0	1	na
Caryomys eva	Alticola stoliczkanus	Neodon bomiensis	Mesocricetus auratus	2382355	2627	0.00245807	0.00354628	1346	1281	2627	0.0247431	1.6083	0.204731	none
Caryomys eva	Myodes centralis	Neodon clarkei	Mesocricetus auratus	3411782	4147	0.00236797	0.00361937	2084	2063	4147	0.0050639	0.106342	0.744348	none
Caryomys eva	Alticola strelzowi	Neodon liaoruii	Mesocricetus auratus	3888624	4152	0.0023354	0.00350465	2245	1907	4152	0.0814066	27.5154	1.55847e-07	23
Caryomys eva	Alticola strelzowi	Neodon fuscus	Mesocricetus auratus	4250832	4778	0.00237977	0.00364682	2571	2207	4778	0.0761825	27.7304	1.39452e-07	23
Caryomys eva	Alticola argentatus	Neodon fuscus	Mesocricetus auratus	3372941	4051	0.00250805	0.0035455	1831	2220	4051	-0.0960257	37.354	9.85193e-10	13
Caryomys eva	Alticola argentatus	Neodon bershulaensis	Mesocricetus auratus	3326440	3976	0.00250718	0.00351818	1806	2170	3976	-0.0915493	33.3239	7.80161e-09	13
Caryomys eva	Alticola argentatus	Neodon clarkei	Mesocricetus auratus	2542559	3042	0.00256179	0.00356973	1344	1698	3042	-0.116371	41.1953	1.37756e-10	13
Caryomys eva	Alticola strelzowi	Neodon shergylaensis	Mesocricetus auratus	3464831	3847	0.00242754	0.00360364	2068	1779	3847	0.0751235	21.7107	3.17021e-06	23
Caryomys eva	Craseomys rufocanus	Neodon leucurus	Mesocricetus auratus	4192224	5055	0.00234518	0.0037656	2590	2465	5055	0.024728	3.091	0.0787265	none
Caryomys eva	Myodes centralis	Neodon bershulaensis	Mesocricetus auratus	4541188	5590	0.00231415	0.00358177	2795	2795	5590	0	0	1	na
Caryomys eva	Craseomys rufocanus	Neodon bershulaensis	Mesocricetus auratus	4501633	5528	0.00233027	0.00363124	2863	2665	5528	0.0358177	7.0919	0.00774333	23
Caryomys eva	Alticola strelzowi	Neodon chayuensis	Mesocricetus auratus	4021148	4421	0.00235393	0.00359543	2422	1999	4421	0.0956797	40.4725	1.99401e-10	23
Caryomys eva	Alticola stoliczkanus	Neodon shergylaensis	Mesocricetus auratus	2869135	3368	0.00248925	0.0035807	1655	1713	3368	-0.0172209	0.998812	0.317598	none
Caryomys eva	Alticola stoliczkanus	Neodon liaoruii	Mesocricetus auratus	3204415	3656	0.00242228	0.00349736	1786	1870	3656	-0.0229759	1.92998	0.164761	none
Caryomys eva	Alticola argentatus	Neodon medogensis	Mesocricetus auratus	3085041	3646	0.00250353	0.00350717	1626	2020	3646	-0.108064	42.5771	6.79513e-11	13
Caryomys eva	Myodes centralis	Neodon chayuensis	Mesocricetus auratus	4363197	5312	0.00230084	0.00357903	2637	2675	5312	-0.00715361	0.271837	0.602102	none
Caryomys eva	Myodes centralis	Neodon shergylaensis	Mesocricetus auratus	3740344	4551	0.00235647	0.00359833	2230	2321	4551	-0.0199956	1.8196	0.177361	none
Caryomys eva	Myodes centralis	Neodon sikimensis	Mesocricetus auratus	3211822	3903	0.00235178	0.00358247	1928	1975	3903	-0.012042	0.565975	0.451863	none
Caryomys eva	Myodes centralis	Neodon medogensis	Mesocricetus auratus	4179784	5079	0.00232177	0.0035646	2534	2545	5079	-0.00216578	0.0238236	0.877335	none
Caryomys eva	Myodes rutilus	Neodon linzhiensis	Mesocricetus auratus	4860338	5534	0.00224285	0.00362351	2980	2554	5534	0.0769787	32.7929	1.02518e-08	23
Caryomys eva	Myodes rutilus	Neodon nyalamensis	Mesocricetus auratus	4518749	5221	0.00225981	0.00361798	2830	2391	5221	0.0840835	36.9127	1.23541e-09	23
Caryomys eva	Myodes centralis	Neodon namcharbawaensis	Mesocricetus auratus	4545888	5699	0.00231044	0.00353308	2842	2857	5699	-0.00263204	0.0394806	0.8425	none
Caryomys eva	Myodes rutilus	Neodon bershulaensis	Mesocricetus auratus	4927374	5717	0.00225384	0.00356341	3105	2612	5717	0.086234	42.5134	7.02003e-11	23
Caryomys eva	Myodes rutilus	Neodon namcharbawaensis	Mesocricetus auratus	4937843	5851	0.00223691	0.00351221	3170	2681	5851	0.0835755	40.8684	1.62833e-10	23
Caryomys eva	Myodes rutilus	Neodon forresti	Mesocricetus auratus	4547653	5212	0.00226864	0.00365474	2827	2385	5212	0.0848043	37.4835	9.21896e-10	23
Caryomys eva	Myodes rutilus	Neodon leucurus	Mesocricetus auratus	4580643	5226	0.00224597	0.00368933	2801	2425	5226	0.071948	27.0524	1.98011e-07	23
Caryomys eva	Myodes rutilus	Neodon fuscus	Mesocricetus auratus	5014038	5868	0.00225587	0.00361375	3168	2700	5868	0.0797546	37.3252	9.99867e-10	23
Caryomys eva	Myodes rutilus	Neodon bomiensis	Mesocricetus auratus	3319553	3682	0.00226702	0.00354634	1981	1701	3682	0.0760456	21.2928	3.94214e-06	23
Caryomys eva	Myodes rutilus	Neodon chayuensis	Mesocricetus auratus	4736623	5474	0.00223999	0.0035633	2988	2486	5474	0.0917062	46.0365	1.16068e-11	23
Caryomys eva	Myodes rutilus	Neodon irene	Mesocricetus auratus	4563726	5227	0.00225364	0.0036136	2825	2402	5227	0.080926	34.2317	4.89259e-09	23
Caryomys eva	Myodes centralis	Neodon nyalamensis	Mesocricetus auratus	4171717	5129	0.00232518	0.00363591	2533	2596	5129	-0.0122831	0.773835	0.379033	none
Caryomys eva	Myodes rutilus	Neodon sikimensis	Mesocricetus auratus	3468830	3992	0.00229472	0.00357022	2181	1811	3992	0.0926854	34.2936	4.73941e-09	23
Caryomys eva	Myodes rutilus	Neodon clarkei	Mesocricetus auratus	3692218	4268	0.00230336	0.0035952	2343	1925	4268	0.0979381	40.9381	1.57124e-10	23
Caryomys eva	Myodes rutilus	Neodon shergylaensis	Mesocricetus auratus	4041782	4643	0.00230492	0.00358035	2531	2112	4643	0.0902434	37.812	7.79021e-10	23
Caryomys eva	Myodes rutilus	Neodon medogensis	Mesocricetus auratus	4533512	5294	0.00225818	0.00354653	2885	2409	5294	0.0899131	42.7986	6.06744e-11	23
Caryomys eva	Myodes rutilus	Neodon liaoruii	Mesocricetus auratus	4551892	5132	0.00222512	0.00347696	2790	2342	5132	0.0872954	39.1083	4.00928e-10	23
Caryomys eva	Alticola argentatus	Alexandromys limnophilus	Mesocricetus auratus	3099690	3713	0.00253106	0.00364948	1678	2035	3713	-0.0961487	34.3251	4.66335e-09	13
Caryomys eva	Craseomys rufocanus	Alexandromys maximowiczii	Mesocricetus auratus	4115901	5001	0.00232233	0.00365758	2590	2411	5001	0.0357928	6.40692	0.0113677	none
Caryomys eva	Alticola stoliczkanus	Microtus agrestis	Mesocricetus auratus	3057806	3422	0.00242331	0.00366979	1690	1732	3422	-0.0122735	0.515488	0.472773	none
Caryomys eva	Craseomys rufocanus	Microtus agrestis	Mesocricetus auratus	3959285	4591	0.00231721	0.00373571	2374	2217	4591	0.0341973	5.36898	0.0204979	none
Caryomys eva	Alticola strelzowi	Lasiopodomys brandtii	Mesocricetus auratus	3568497	3816	0.00236276	0.00371438	2007	1809	3816	0.0518868	10.2736	0.00134948	23
Caryomys eva	Alticola argentatus	Lasiopodomys brandtii	Mesocricetus auratus	2848917	3342	0.00250095	0.00368614	1467	1875	3342	-0.122083	49.8097	1.69409e-12	13
Caryomys eva	Alticola strelzowi	Alexandromys limnophilus	Mesocricetus auratus	3879792	4305	0.0023866	0.0036915	2323	1982	4305	0.0792102	27.0107	2.02334e-07	23
Caryomys eva	Alticola stoliczkanus	Alexandromys maximowiczii	Mesocricetus auratus	3162554	3690	0.00242541	0.00358026	1814	1876	3690	-0.0168022	1.04173	0.307418	none
Caryomys eva	Myodes centralis	Alexandromys oeconomus	Mesocricetus auratus	4655837	5818	0.00230635	0.00359871	2882	2936	5818	-0.00928154	0.501203	0.478972	none
Caryomys eva	Alticola strelzowi	Microtus ilaeus	Mesocricetus auratus	4308743	4849	0.00237865	0.00365733	2593	2256	4849	0.0694989	23.4211	1.30142e-06	23
Caryomys eva	Craseomys rufocanus	Alexandromys limnophilus	Mesocricetus auratus	4169251	5085	0.00234706	0.00371608	2645	2440	5085	0.0403147	8.2645	0.00404277	23
Caryomys eva	Myodes centralis	Microtus agrestis	Mesocricetus auratus	4002349	4640	0.00231714	0.00371969	2318	2322	4640	-0.000862069	0.00344828	0.953174	none
Caryomys eva	Craseomys rufocanus	Microtus ilaeus	Mesocricetus auratus	4631330	5736	0.00234263	0.00370784	2928	2808	5736	0.0209205	2.51046	0.113093	none
Caryomys eva	Myodes rutilus	Lasiopodomys brandtii	Mesocricetus auratus	4167747	4790	0.00225002	0.0037137	2532	2258	4790	0.0572025	15.6735	7.5272e-05	23
Caryomys eva	Alticola stoliczkanus	Alexandromys fortis	Mesocricetus auratus	3160188	3739	0.00246267	0.00371125	1848	1891	3739	-0.0115004	0.494517	0.481919	none
Caryomys eva	Alticola argentatus	Microtus agrestis	Mesocricetus auratus	2961818	3417	0.0024799	0.00363375	1514	1903	3417	-0.113843	44.2848	2.8392e-11	13
Caryomys eva	Alticola argentatus	Alexandromys oeconomus	Mesocricetus auratus	3397662	4136	0.00250643	0.0035495	1836	2300	4136	-0.112186	52.0542	5.39901e-13	13
Caryomys eva	Myodes rutilus	Alexandromys oeconomus	Mesocricetus auratus	5056833	5968	0.00225269	0.00358461	3209	2759	5968	0.0754021	33.931	5.71026e-09	23
Caryomys eva	Craseomys rufocanus	Alexandromys oeconomus	Mesocricetus auratus	4613714	5613	0.00234096	0.00365416	2876	2737	5613	0.0247639	3.44219	0.0635515	none
Caryomys eva	Alticola stoliczkanus	Microtus ilaeus	Mesocricetus auratus	3529824	4220	0.00245211	0.00362164	2061	2159	4220	-0.0232227	2.27583	0.131405	none
Caryomys eva	Myodes centralis	Alexandromys maximowiczii	Mesocricetus auratus	4162169	5046	0.00229892	0.00361284	2528	2518	5046	0.00198177	0.0198177	0.888047	none
Caryomys eva	Myodes rutilus	Alexandromys limnophilus	Mesocricetus auratus	4551323	5268	0.00227231	0.00366289	2861	2407	5268	0.0861807	39.126	3.97309e-10	23
Caryomys eva	Myodes centralis	Lasiopodomys brandtii	Mesocricetus auratus	3853231	4618	0.00229768	0.00370825	2261	2357	4618	-0.0207882	1.99567	0.157749	none
Caryomys eva	Myodes rutilus	Alexandromys fortis	Mesocricetus auratus	4495994	5255	0.00228003	0.00371998	2868	2387	5255	0.0915319	44.0268	3.23905e-11	23
Caryomys eva	Alticola stoliczkanus	Alexandromys oeconomus	Mesocricetus auratus	3525584	4187	0.00244513	0.0035731	2049	2138	4187	-0.0212563	1.89181	0.168998	none
Caryomys eva	Alticola strelzowi	Microtus agrestis	Mesocricetus auratus	3704328	3923	0.00234982	0.00370654	2169	1754	3923	0.105786	43.9014	3.4535e-11	23
Caryomys eva	Alticola argentatus	Alexandromys fortis	Mesocricetus auratus	3058054	3706	0.00253854	0.00369303	1641	2065	3706	-0.114409	48.5094	3.28704e-12	13
Caryomys eva	Alticola strelzowi	Alexandromys fortis	Mesocricetus auratus	3840992	4317	0.0023943	0.00374819	2356	1961	4317	0.0914987	36.142	1.8345e-09	23
Caryomys eva	Alticola argentatus	Alexandromys maximowiczii	Mesocricetus auratus	3069594	3644	0.00249137	0.00357042	1644	2000	3644	-0.0976948	34.7794	3.69267e-09	13
Caryomys eva	Alticola strelzowi	Alexandromys oeconomus	Mesocricetus auratus	4285736	4780	0.00237929	0.00361583	2577	2203	4780	0.0782427	29.2628	6.31986e-08	23
Caryomys eva	Craseomys rufocanus	Lasiopodomys brandtii	Mesocricetus auratus	3816453	4526	0.00232048	0.00377235	2315	2211	4526	0.0229783	2.38975	0.122133	none
Caryomys eva	Myodes centralis	Alexandromys fortis	Mesocricetus auratus	4155096	5218	0.00232835	0.00372645	2616	2602	5218	0.00268302	0.0375623	0.846325	none
Caryomys eva	Craseomys rufocanus	Lasiopodomys gregalis	Mesocricetus auratus	2362051	2666	0.00233738	0.00372642	1413	1253	2666	0.060015	9.6024	0.00194323	23
Caryomys eva	Craseomys rufocanus	Alexandromys fortis	Mesocricetus auratus	4124085	4994	0.00236307	0.00378745	2581	2413	4994	0.0336404	5.65158	0.0174396	none
Caryomys eva	Myodes rutilus	Lasiopodomys gregalis	Mesocricetus auratus	2560723	2676	0.00230013	0.00371614	1454	1222	2676	0.0866966	20.1136	7.29758e-06	23
Caryomys eva	Myodes rutilus	Microtus ilaeus	Mesocricetus auratus	5075583	6060	0.00225225	0.00362751	3260	2800	6060	0.0759076	34.9175	3.43977e-09	23
Caryomys eva	Myodes centralis	Microtus ilaeus	Mesocricetus auratus	4671098	5877	0.00231948	0.00364352	2889	2988	5877	-0.0168453	1.66769	0.196569	none
Caryomys eva	Myodes centralis	Lasiopodomys gregalis	Mesocricetus auratus	2379769	2691	0.00236346	0.00371307	1337	1354	2691	-0.00631735	0.107395	0.74313	none
Caryomys eva	Alticola strelzowi	Alexandromys maximowiczii	Mesocricetus auratus	3835484	4232	0.0023632	0.00362171	2298	1934	4232	0.0860113	31.3081	2.20156e-08	23
Caryomys eva	Myodes centralis	Alexandromys limnophilus	Mesocricetus auratus	4194532	5180	0.00233483	0.00367794	2555	2625	5180	-0.0135135	0.945946	0.330753	none
Caryomys eva	Myodes rutilus	Alexandromys maximowiczii	Mesocricetus auratus	4497476	5192	0.00224359	0.00359463	2847	2345	5192	0.0966872	48.537	3.24119e-12	23
Caryomys eva	Myodes rutilus	Microtus agrestis	Mesocricetus auratus	4324735	4747	0.00224106	0.00367687	2589	2158	4747	0.0907942	39.1323	3.96039e-10	23
Caryomys eva	Alticola argentatus	Microtus ilaeus	Mesocricetus auratus	3405548	4178	0.00250415	0.003589	1877	2301	4178	-0.101484	43.0292	5.39289e-11	13
Caryomys eva	Alticola stoliczkanus	Alexandromys limnophilus	Mesocricetus auratus	3199819	3750	0.00245748	0.00364997	1842	1908	3750	-0.0176	1.1616	0.281134	none
Caryomys eva	Alticola strelzowi	Lasiopodomys gregalis	Mesocricetus auratus	2227872	2237	0.00240431	0.00371487	1265	972	2237	0.130979	38.3768	5.83203e-10	23
Caryomys eva	Alticola argentatus	Lasiopodomys gregalis	Mesocricetus auratus	1810799	1988	0.00251408	0.0036488	881	1107	1988	-0.113682	25.6922	4.00452e-07	13
Caryomys eva	Alticola stoliczkanus	Lasiopodomys brandtii	Mesocricetus auratus	2946836	3334	0.00243312	0.00370312	1615	1719	3334	-0.0311938	3.24415	0.0716788	none
Caryomys eva	Alticola stoliczkanus	Lasiopodomys gregalis	Mesocricetus auratus	1850379	1991	0.00247355	0.00367276	993	998	1991	-0.0025113	0.0125565	0.910779	none
Caryomys inez	Myodes centralis	Proedromys liangshanensis	Mesocricetus auratus	3740354	4704	0.00237584	0.00379356	2434	2270	4704	0.0348639	5.71769	0.0167948	none
Caryomys inez	Myodes centralis	Volemys millicens	Mesocricetus auratus	3766891	4632	0.00233097	0.00356826	2362	2270	4632	0.0198618	1.82729	0.176448	none
Caryomys inez	Myodes rutilus	Proedromys bedfordi	Mesocricetus auratus	3901654	4423	0.00225289	0.00372073	2489	1934	4423	0.12548	69.6416	1.11022e-16	23
Caryomys inez	Myodes centralis	Volemys musseri	Mesocricetus auratus	3856951	4790	0.00233228	0.00352137	2447	2343	4790	0.0217119	2.25804	0.132922	none
Caryomys inez	Alticola argentatus	Proedromys liangshanensis	Mesocricetus auratus	2795299	3497	0.00254767	0.00372491	1676	1821	3497	-0.0414641	6.0123	0.0142065	none
Caryomys inez	Alticola strelzowi	Proedromys liangshanensis	Mesocricetus auratus	3460359	4047	0.0024561	0.00382186	2280	1767	4047	0.126761	65.0282	7.77156e-16	23
Caryomys inez	Alticola stoliczkanus	Volemys millicens	Mesocricetus auratus	2894804	3320	0.00244196	0.00350248	1731	1589	3320	0.0427711	6.07349	0.0137225	none
Caryomys inez	Alticola stoliczkanus	Volemys musseri	Mesocricetus auratus	2961457	3460	0.0024412	0.00346848	1794	1666	3460	0.0369942	4.73526	0.0295504	none
Caryomys inez	Alticola argentatus	Proedromys bedfordi	Mesocricetus auratus	2711658	3194	0.00249534	0.00370152	1492	1702	3194	-0.0657483	13.8071	0.000202565	13
Caryomys inez	Alticola argentatus	Volemys millicens	Mesocricetus auratus	2810215	3413	0.00250782	0.00353398	1576	1837	3413	-0.0764723	19.9593	7.91093e-06	13
Caryomys inez	Alticola strelzowi	Proedromys bedfordi	Mesocricetus auratus	3347722	3665	0.00239088	0.00377047	2028	1637	3665	0.106685	41.7138	1.05662e-10	23
Caryomys inez	Myodes rutilus	Volemys musseri	Mesocricetus auratus	4180337	4837	0.00227661	0.00349374	2707	2130	4837	0.119289	68.8296	1.11022e-16	23
Caryomys inez	Alticola strelzowi	Volemys millicens	Mesocricetus auratus	3484991	3930	0.00241134	0.00358516	2201	1729	3930	0.120102	56.688	5.10703e-14	23
Caryomys inez	Craseomys rufocanus	Proedromys bedfordi	Mesocricetus auratus	3581381	4290	0.00233779	0.00378855	2271	2019	4290	0.0587413	14.8028	0.000119358	23
Caryomys inez	Myodes rutilus	Proedromys liangshanensis	Mesocricetus auratus	4038624	4885	0.00232517	0.00377511	2782	2103	4885	0.138997	94.3789	0	23
Caryomys inez	Craseomys rufocanus	Volemys millicens	Mesocricetus auratus	3734416	4625	0.00236048	0.00360619	2458	2167	4625	0.0629189	18.3094	1.87778e-05	23
Caryomys inez	Alticola stoliczkanus	Proedromys bedfordi	Mesocricetus auratus	2779471	3112	0.00243302	0.00371788	1604	1508	3112	0.0308483	2.96144	0.085272	none
Caryomys inez	Alticola argentatus	Volemys musseri	Mesocricetus auratus	2872065	3437	0.00252327	0.00348512	1593	1844	3437	-0.0730288	18.3302	1.85736e-05	13
Caryomys inez	Craseomys rufocanus	Proedromys liangshanensis	Mesocricetus auratus	3701938	4668	0.00241374	0.00385035	2564	2104	4668	0.0985433	45.3299	1.66488e-11	23
Caryomys inez	Craseomys rufocanus	Volemys musseri	Mesocricetus auratus	3830669	4730	0.00238209	0.00356661	2538	2192	4730	0.0731501	25.3099	4.88187e-07	23
Caryomys inez	Myodes rutilus	Volemys millicens	Mesocricetus auratus	4075902	4757	0.00228048	0.00354645	2650	2107	4757	0.114148	61.9821	3.44169e-15	23
Caryomys inez	Alticola stoliczkanus	Proedromys liangshanensis	Mesocricetus auratus	2875960	3375	0.00249186	0.00373501	1773	1602	3375	0.0506667	8.664	0.00324558	23
Caryomys inez	Myodes centralis	Proedromys bedfordi	Mesocricetus auratus	3611386	4348	0.00231435	0.00375258	2225	2123	4348	0.0234591	2.39282	0.121893	none
Caryomys inez	Alticola strelzowi	Volemys musseri	Mesocricetus auratus	3571948	4029	0.00240065	0.00351923	2269	1760	4029	0.126334	64.304	1.11022e-15	23
Caryomys inez	Alticola argentatus	Neodon bershulaensis	Mesocricetus auratus	2955956	3573	0.0024887	0.00346867	1690	1883	3573	-0.0540162	10.4251	0.00124312	13
Caryomys inez	Alticola stoliczkanus	Neodon chayuensis	Mesocricetus auratus	2939707	3380	0.00241146	0.00351311	1775	1605	3380	0.0502959	8.5503	0.00345466	23
Caryomys inez	Alticola argentatus	Neodon bomiensis	Mesocricetus auratus	2060810	2324	0.00248349	0.00344743	1072	1252	2324	-0.0774527	13.9415	0.00018859	13
Caryomys inez	Alticola argentatus	Neodon sikimensis	Mesocricetus auratus	2139373	2541	0.00255472	0.00352405	1179	1362	2541	-0.0720189	13.1795	0.000283035	13
Caryomys inez	Alticola argentatus	Neodon clarkei	Mesocricetus auratus	2266721	2667	0.00252391	0.0035205	1228	1439	2667	-0.0791151	16.6933	4.39362e-05	13
Caryomys inez	Alticola stoliczkanus	Neodon linzhiensis	Mesocricetus auratus	3007643	3431	0.00241435	0.00355702	1793	1638	3431	0.0451763	7.00233	0.00814036	23
Caryomys inez	Alticola argentatus	Neodon linzhiensis	Mesocricetus auratus	2920510	3553	0.00248638	0.00352156	1682	1871	3553	-0.0531945	10.0538	0.00152038	13
Caryomys inez	Alticola argentatus	Neodon shergylaensis	Mesocricetus auratus	2471310	3059	0.00253793	0.00350199	1436	1623	3059	-0.0611311	11.4315	0.000722088	13
Caryomys inez	Alticola argentatus	Neodon fuscus	Mesocricetus auratus	2997905	3707	0.00248674	0.00350445	1746	1961	3707	-0.0579984	12.4697	0.000413617	13
Caryomys inez	Alticola argentatus	Neodon leucurus	Mesocricetus auratus	2774084	3384	0.00251326	0.00362192	1594	1790	3384	-0.0579196	11.3522	0.000753568	13
Caryomys inez	Alticola stoliczkanus	Neodon bershulaensis	Mesocricetus auratus	3042774	3545	0.00243396	0.00351751	1847	1698	3545	0.042031	6.26262	0.0123311	none
Caryomys inez	Alticola argentatus	Neodon nyalamensis	Mesocricetus auratus	2728464	3302	0.00249298	0.00354467	1573	1729	3302	-0.0472441	7.37008	0.0066318	13
Caryomys inez	Alticola argentatus	Neodon chayuensis	Mesocricetus auratus	2854189	3432	0.00247706	0.00349819	1624	1808	3432	-0.0536131	9.8648	0.00168471	13
Caryomys inez	Alticola argentatus	Neodon forresti	Mesocricetus auratus	2755304	3272	0.00251878	0.00357783	1536	1736	3272	-0.0611247	12.2249	0.000471549	13
Caryomys inez	Alticola argentatus	Neodon liaoruii	Mesocricetus auratus	2774094	3302	0.00246243	0.00343572	1564	1738	3302	-0.0526953	9.16899	0.00246151	13
Caryomys inez	Alticola argentatus	Neodon medogensis	Mesocricetus auratus	2748093	3348	0.00250592	0.00348014	1548	1800	3348	-0.0752688	18.9677	1.32947e-05	13
Caryomys inez	Alticola stoliczkanus	Neodon bomiensis	Mesocricetus auratus	2112621	2311	0.00241217	0.00347838	1217	1094	2311	0.0532237	6.54652	0.010509	none
Caryomys inez	Alticola stoliczkanus	Neodon fuscus	Mesocricetus auratus	3089773	3651	0.00243092	0.0035323	1897	1754	3651	0.0391674	5.60093	0.0179509	none
Caryomys inez	Alticola stoliczkanus	Neodon irene	Mesocricetus auratus	2847688	3284	0.00244584	0.00359379	1703	1581	3284	0.0371498	4.53228	0.0332613	none
Caryomys inez	Alticola stoliczkanus	Neodon liaoruii	Mesocricetus auratus	2841668	3221	0.00241355	0.00343451	1657	1564	3221	0.028873	2.68519	0.101285	none
Caryomys inez	Alticola stoliczkanus	Neodon clarkei	Mesocricetus auratus	2339428	2651	0.00243863	0.00352672	1375	1276	2651	0.0373444	3.6971	0.0545073	none
Caryomys inez	Alticola argentatus	Neodon irene	Mesocricetus auratus	2770833	3356	0.00250304	0.00353567	1584	1772	3356	-0.0560191	10.5316	0.00117352	13
Caryomys inez	Alticola stoliczkanus	Neodon medogensis	Mesocricetus auratus	2826141	3282	0.00243831	0.0034793	1694	1588	3282	0.0322974	3.42352	0.0642737	none
Caryomys inez	Alticola strelzowi	Neodon bomiensis	Mesocricetus auratus	2518394	2703	0.00238763	0.00351553	1528	1175	2703	0.130596	46.1003	1.12353e-11	23
Caryomys inez	Alticola strelzowi	Neodon chayuensis	Mesocricetus auratus	3538884	3998	0.00237179	0.00357436	2271	1727	3998	0.136068	74.021	0	23
Caryomys inez	Alticola argentatus	Neodon namcharbawaensis	Mesocricetus auratus	2955143	3681	0.00248533	0.00344763	1700	1981	3681	-0.076338	21.451	3.62993e-06	13
Caryomys inez	Alticola strelzowi	Neodon leucurus	Mesocricetus auratus	3438037	3876	0.00239788	0.00369935	2193	1683	3876	0.131579	67.1053	2.22045e-16	23
Caryomys inez	Alticola strelzowi	Neodon medogensis	Mesocricetus auratus	3402628	3859	0.00240138	0.00353962	2170	1689	3859	0.124644	59.9536	9.65894e-15	23
Caryomys inez	Craseomys rufocanus	Neodon forresti	Mesocricetus auratus	3656685	4405	0.00237428	0.00368257	2350	2055	4405	0.0669694	19.756	8.79869e-06	23
Caryomys inez	Alticola strelzowi	Neodon clarkei	Mesocricetus auratus	2801830	3187	0.00243591	0.0036005	1791	1396	3187	0.123941	48.9567	2.6168e-12	23
Caryomys inez	Alticola stoliczkanus	Neodon shergylaensis	Mesocricetus auratus	2546957	3014	0.00246785	0.00351527	1564	1450	3014	0.0378235	4.31188	0.0378472	none
Caryomys inez	Alticola strelzowi	Neodon shergylaensis	Mesocricetus auratus	3061242	3461	0.00244198	0.00356514	1937	1524	3461	0.11933	49.2832	2.21556e-12	23
Caryomys inez	Alticola strelzowi	Neodon liaoruii	Mesocricetus auratus	3421787	3790	0.00236441	0.0034791	2122	1668	3790	0.119789	54.3842	1.64868e-13	23
Caryomys inez	Alticola stoliczkanus	Neodon namcharbawaensis	Mesocricetus auratus	3042531	3609	0.00241526	0.00344606	1875	1734	3609	0.039069	5.50873	0.0189218	none
Caryomys inez	Alticola strelzowi	Neodon bershulaensis	Mesocricetus auratus	3675113	4179	0.00239122	0.00357418	2338	1841	4179	0.118928	59.1072	1.4877e-14	23
Caryomys inez	Alticola strelzowi	Neodon irene	Mesocricetus auratus	3430745	3883	0.00240239	0.00363901	2173	1710	3883	0.119238	55.2071	1.08469e-13	23
Caryomys inez	Alticola stoliczkanus	Neodon nyalamensis	Mesocricetus auratus	2810986	3210	0.00243527	0.00356201	1667	1543	3210	0.0386293	4.79003	0.0286249	none
Caryomys inez	Alticola stoliczkanus	Neodon sikimensis	Mesocricetus auratus	2208184	2566	0.00247421	0.00350367	1344	1222	2566	0.0475448	5.80047	0.0160219	none
Caryomys inez	Craseomys rufocanus	Neodon clarkei	Mesocricetus auratus	2993859	3606	0.00238154	0.00362392	1922	1684	3606	0.0660011	15.7083	7.39006e-05	23
Caryomys inez	Alticola strelzowi	Neodon linzhiensis	Mesocricetus auratus	3625002	4083	0.00238303	0.00362958	2282	1801	4083	0.117806	56.6645	5.17364e-14	23
Caryomys inez	Alticola stoliczkanus	Neodon leucurus	Mesocricetus auratus	2856043	3256	0.00244499	0.00362687	1686	1570	3256	0.0356265	4.13268	0.0420627	none
Caryomys inez	Alticola strelzowi	Neodon namcharbawaensis	Mesocricetus auratus	3678273	4259	0.00237408	0.00350728	2380	1879	4259	0.117633	58.9343	1.63203e-14	23
Caryomys inez	Alticola strelzowi	Neodon forresti	Mesocricetus auratus	3407571	3801	0.00240699	0.00366522	2127	1674	3801	0.119179	53.9882	2.01728e-13	23
Caryomys inez	Alticola strelzowi	Neodon fuscus	Mesocricetus auratus	3734782	4335	0.00239104	0.0036065	2428	1907	4335	0.120185	62.6161	2.55351e-15	23
Caryomys inez	Craseomys rufocanus	Neodon bershulaensis	Mesocricetus auratus	3943831	4914	0.00235862	0.00359435	2639	2275	4914	0.0740741	26.963	2.07392e-07	23
Caryomys inez	Alticola stoliczkanus	Neodon forresti	Mesocricetus auratus	2833279	3184	0.00244769	0.0035796	1640	1544	3184	0.0301508	2.89447	0.0888839	none
Caryomys inez	Alticola strelzowi	Neodon nyalamensis	Mesocricetus auratus	3386710	3820	0.00238491	0.00361634	2167	1653	3820	0.134555	69.1613	1.11022e-16	23
Caryomys inez	Alticola strelzowi	Neodon sikimensis	Mesocricetus auratus	2643007	3013	0.00245478	0.00358512	1697	1316	3013	0.126452	48.1782	3.89189e-12	23
Caryomys inez	Craseomys rufocanus	Neodon bomiensis	Mesocricetus auratus	2682556	3145	0.00233844	0.00352518	1672	1473	3145	0.063275	12.5917	0.000387457	23
Caryomys inez	Craseomys rufocanus	Neodon chayuensis	Mesocricetus auratus	3794008	4622	0.00234528	0.00361214	2500	2122	4622	0.0817828	30.9139	2.69734e-08	23
Caryomys inez	Craseomys rufocanus	Neodon medogensis	Mesocricetus auratus	3646747	4505	0.00235772	0.00357003	2424	2081	4505	0.0761376	26.1152	3.21641e-07	23
Caryomys inez	Craseomys rufocanus	Neodon irene	Mesocricetus auratus	3674090	4485	0.00235392	0.00364192	2416	2069	4485	0.077369	26.847	2.20211e-07	23
Caryomys inez	Craseomys rufocanus	Neodon shergylaensis	Mesocricetus auratus	3270387	3970	0.00239727	0.00359269	2142	1828	3970	0.0790932	24.8353	6.24446e-07	23
Caryomys inez	Craseomys rufocanus	Neodon fuscus	Mesocricetus auratus	4009653	5025	0.00235432	0.0036346	2676	2349	5025	0.0650746	21.2794	3.96974e-06	23
Caryomys inez	Craseomys rufocanus	Neodon linzhiensis	Mesocricetus auratus	3885977	4761	0.00234343	0.00365346	2543	2218	4761	0.068263	22.1855	2.47541e-06	23
Caryomys inez	Craseomys rufocanus	Neodon liaoruii	Mesocricetus auratus	3653682	4412	0.00232327	0.00350735	2381	2031	4412	0.0793291	27.7652	1.36969e-07	23
Caryomys inez	Myodes centralis	Neodon forresti	Mesocricetus auratus	3690387	4486	0.00233295	0.00364359	2279	2207	4486	0.0160499	1.1556	0.282381	none
Caryomys inez	Craseomys rufocanus	Neodon namcharbawaensis	Mesocricetus auratus	3946327	4916	0.00234268	0.00353848	2611	2305	4916	0.0622457	19.0472	1.27525e-05	23
Caryomys inez	Craseomys rufocanus	Neodon leucurus	Mesocricetus auratus	3689521	4545	0.00236928	0.00372738	2446	2099	4545	0.0763476	26.4926	2.64546e-07	23
Caryomys inez	Myodes centralis	Neodon bershulaensis	Mesocricetus auratus	3975109	4897	0.00232283	0.00356261	2503	2394	4897	0.0222585	2.42618	0.119323	none
Caryomys inez	Myodes centralis	Neodon bomiensis	Mesocricetus auratus	2709701	3187	0.00231446	0.00351044	1584	1603	3187	-0.00596172	0.113273	0.736449	none
Caryomys inez	Craseomys rufocanus	Neodon sikimensis	Mesocricetus auratus	2834403	3516	0.0024028	0.00360949	1891	1625	3516	0.0756542	20.124	7.258e-06	23
Caryomys inez	Myodes centralis	Neodon irene	Mesocricetus auratus	3709792	4564	0.00233045	0.0036128	2327	2237	4564	0.0197195	1.77476	0.182794	none
Caryomys inez	Craseomys rufocanus	Neodon nyalamensis	Mesocricetus auratus	3634173	4449	0.00235294	0.00365461	2389	2060	4449	0.0739492	24.3293	8.11951e-07	23
Caryomys inez	Myodes centralis	Neodon chayuensis	Mesocricetus auratus	3830184	4667	0.00230511	0.00356171	2399	2268	4667	0.0280694	3.67709	0.0551649	none
Caryomys inez	Myodes centralis	Neodon clarkei	Mesocricetus auratus	3005459	3616	0.00234473	0.00358265	1822	1794	3616	0.00774336	0.216814	0.641478	none
Caryomys inez	Myodes centralis	Neodon linzhiensis	Mesocricetus auratus	3920856	4793	0.00230485	0.00360674	2451	2342	4793	0.0227415	2.47882	0.115389	none
Caryomys inez	Myodes centralis	Neodon leucurus	Mesocricetus auratus	3712741	4533	0.00232429	0.00367821	2309	2224	4533	0.0187514	1.59387	0.206774	none
Caryomys inez	Myodes centralis	Neodon fuscus	Mesocricetus auratus	4045383	5072	0.00231647	0.00359125	2562	2510	5072	0.0102524	0.533123	0.465297	none
Caryomys inez	Myodes centralis	Neodon medogensis	Mesocricetus auratus	3676082	4534	0.0023302	0.00353801	2284	2250	4534	0.0074989	0.254963	0.613602	none
Caryomys inez	Myodes centralis	Neodon nyalamensis	Mesocricetus auratus	3656674	4494	0.00233423	0.00361387	2319	2175	4494	0.0320427	4.61415	0.0317092	none
Caryomys inez	Myodes centralis	Neodon liaoruii	Mesocricetus auratus	3692147	4436	0.00229081	0.00348104	2274	2162	4436	0.025248	2.82777	0.0926468	none
Caryomys inez	Myodes rutilus	Neodon bomiensis	Mesocricetus auratus	2914175	3260	0.00226067	0.00348315	1810	1450	3260	0.110429	39.7546	2.87961e-10	23
Caryomys inez	Myodes rutilus	Neodon forresti	Mesocricetus auratus	3987668	4586	0.00227815	0.00361157	2550	2036	4586	0.11208	57.6092	3.19744e-14	23
Caryomys inez	Myodes rutilus	Neodon clarkei	Mesocricetus auratus	3251303	3692	0.00229508	0.00356365	2067	1625	3692	0.119718	52.9155	3.48166e-13	23
Caryomys inez	Myodes rutilus	Neodon fuscus	Mesocricetus auratus	4389158	5243	0.00226285	0.00357176	2929	2314	5243	0.117299	72.139	0	23
Caryomys inez	Myodes centralis	Neodon shergylaensis	Mesocricetus auratus	3295490	3996	0.00236444	0.00356244	2028	1968	3996	0.015015	0.900901	0.34254	none
Caryomys inez	Myodes rutilus	Neodon chayuensis	Mesocricetus auratus	4149876	4844	0.00225103	0.0035339	2737	2107	4844	0.130058	81.9364	0	23
Caryomys inez	Myodes rutilus	Neodon liaoruii	Mesocricetus auratus	3995560	4552	0.00223873	0.00344658	2564	1988	4552	0.126538	72.8858	0	23
Caryomys inez	Myodes centralis	Neodon namcharbawaensis	Mesocricetus auratus	3978062	5018	0.00230527	0.00348769	2534	2484	5018	0.00996413	0.498206	0.480289	none
Caryomys inez	Myodes rutilus	Neodon irene	Mesocricetus auratus	4005260	4688	0.00228612	0.00359334	2628	2060	4688	0.12116	68.8191	1.11022e-16	23
Caryomys inez	Myodes centralis	Neodon sikimensis	Mesocricetus auratus	2840107	3443	0.00236646	0.00355779	1761	1682	3443	0.0229451	1.81266	0.178189	none
Caryomys inez	Myodes rutilus	Neodon medogensis	Mesocricetus auratus	3979792	4685	0.00226984	0.00350263	2635	2050	4685	0.124867	73.047	0	23
Caryomys inez	Myodes rutilus	Neodon linzhiensis	Mesocricetus auratus	4248220	4950	0.00225789	0.0036041	2748	2202	4950	0.110303	60.2255	8.43769e-15	23
Caryomys inez	Myodes rutilus	Neodon sikimensis	Mesocricetus auratus	3065980	3602	0.00232422	0.00355808	2022	1580	3602	0.12271	54.2376	1.77636e-13	23
Caryomys inez	Myodes rutilus	Neodon bershulaensis	Mesocricetus auratus	4312339	5033	0.00226524	0.00352691	2834	2199	5033	0.126167	80.1162	0	23
Caryomys inez	Myodes rutilus	Neodon leucurus	Mesocricetus auratus	4021428	4654	0.00226586	0.00364522	2592	2062	4654	0.113881	60.3567	7.88258e-15	23
Caryomys inez	Myodes rutilus	Neodon nyalamensis	Mesocricetus auratus	3952416	4612	0.00227317	0.00358243	2616	1996	4612	0.134432	83.3478	0	23
Caryomys inez	Myodes rutilus	Neodon shergylaensis	Mesocricetus auratus	3554796	4158	0.00230393	0.00352946	2349	1809	4158	0.12987	70.1299	1.11022e-16	23
Caryomys inez	Myodes rutilus	Neodon namcharbawaensis	Mesocricetus auratus	4313978	5156	0.00224804	0.00346293	2881	2275	5156	0.117533	71.225	0	23
Caryomys inez	Alticola stoliczkanus	Lasiopodomys gregalis	Mesocricetus auratus	1651870	1765	0.00243815	0.00360364	906	859	1765	0.0266289	1.25156	0.263255	none
Caryomys inez	Alticola strelzowi	Alexandromys maximowiczii	Mesocricetus auratus	3382288	3824	0.0023697	0.0036085	2190	1634	3824	0.145397	80.841	0	23
Caryomys inez	Alticola stoliczkanus	Alexandromys oeconomus	Mesocricetus auratus	3113473	3607	0.00243811	0.00353592	1871	1736	3607	0.0374272	5.05268	0.0245879	none
Caryomys inez	Alticola argentatus	Lasiopodomys gregalis	Mesocricetus auratus	1618920	1867	0.00250136	0.00357507	885	982	1867	-0.051955	5.03964	0.0247737	none
Caryomys inez	Alticola argentatus	Alexandromys maximowiczii	Mesocricetus auratus	2736807	3242	0.00247314	0.00352445	1531	1711	3242	-0.0555213	9.99383	0.00157066	13
Caryomys inez	Alticola strelzowi	Microtus agrestis	Mesocricetus auratus	3275283	3577	0.00237338	0.00368067	2034	1543	3577	0.137266	67.3975	2.22045e-16	23
Caryomys inez	Alticola strelzowi	Microtus ilaeus	Mesocricetus auratus	3770664	4367	0.00238565	0.00360049	2448	1919	4367	0.121136	64.0808	1.22125e-15	23
Caryomys inez	Alticola stoliczkanus	Alexandromys fortis	Mesocricetus auratus	2797191	3238	0.00245747	0.00364348	1695	1543	3238	0.0469426	7.13527	0.00755823	23
Caryomys inez	Alticola argentatus	Alexandromys fortis	Mesocricetus auratus	2717523	3336	0.00253705	0.00365471	1527	1809	3336	-0.0845324	23.8381	1.04786e-06	13
Caryomys inez	Alticola argentatus	Microtus ilaeus	Mesocricetus auratus	3023379	3782	0.00248629	0.00351527	1789	1993	3782	-0.0539397	11.0037	0.000909301	13
Caryomys inez	Alticola stoliczkanus	Alexandromys maximowiczii	Mesocricetus auratus	2807651	3228	0.00241341	0.00353641	1692	1536	3228	0.0483271	7.53903	0.00603764	23
Caryomys inez	Alticola strelzowi	Alexandromys oeconomus	Mesocricetus auratus	3758878	4259	0.00238808	0.00358624	2388	1871	4259	0.12139	62.7586	2.33147e-15	23
Caryomys inez	Alticola argentatus	Alexandromys limnophilus	Mesocricetus auratus	2751963	3346	0.00251748	0.00360143	1558	1788	3346	-0.0687388	15.8099	7.00343e-05	13
Caryomys inez	Alticola argentatus	Microtus agrestis	Mesocricetus auratus	2648081	3051	0.00244951	0.00357495	1430	1621	3051	-0.0626024	11.9571	0.000544406	13
Caryomys inez	Alticola stoliczkanus	Lasiopodomys brandtii	Mesocricetus auratus	2611443	2930	0.00241935	0.00363535	1488	1442	2930	0.0156997	0.722184	0.395428	none
Caryomys inez	Alticola strelzowi	Alexandromys fortis	Mesocricetus auratus	3375099	3874	0.00242245	0.00371011	2174	1700	3874	0.122354	57.9959	2.63123e-14	23
Caryomys inez	Alticola stoliczkanus	Alexandromys limnophilus	Mesocricetus auratus	2834995	3242	0.00245115	0.00358537	1667	1575	3242	0.0283775	2.61073	0.106143	none
Caryomys inez	Alticola stoliczkanus	Microtus agrestis	Mesocricetus auratus	2727462	3005	0.00238665	0.00360344	1568	1437	3005	0.043594	5.71082	0.0168607	none
Caryomys inez	Alticola argentatus	Alexandromys oeconomus	Mesocricetus auratus	3022302	3693	0.00248701	0.00350437	1736	1957	3693	-0.0598429	13.2253	0.000276197	13
Caryomys inez	Alticola strelzowi	Alexandromys limnophilus	Mesocricetus auratus	3414059	3866	0.00240828	0.00365562	2150	1716	3866	0.112261	48.7212	2.95064e-12	23
Caryomys inez	Alticola stoliczkanus	Microtus ilaeus	Mesocricetus auratus	3115953	3679	0.00242911	0.00353247	1904	1775	3679	0.0350639	4.52324	0.0334375	none
Caryomys inez	Alticola argentatus	Lasiopodomys brandtii	Mesocricetus auratus	2543501	3037	0.00249735	0.0036263	1410	1627	3037	-0.0714521	15.5051	8.22828e-05	13
Caryomys inez	Craseomys rufocanus	Microtus agrestis	Mesocricetus auratus	3490881	4169	0.00232119	0.0036846	2265	1904	4169	0.0865915	31.2595	2.25736e-08	23
Caryomys inez	Craseomys rufocanus	Alexandromys oeconomus	Mesocricetus auratus	4041472	5038	0.00235149	0.00361384	2699	2339	5038	0.0714569	25.7245	3.93797e-07	23
Caryomys inez	Myodes centralis	Alexandromys oeconomus	Mesocricetus auratus	4075806	5124	0.00230666	0.00355605	2622	2502	5124	0.0234192	2.8103	0.0936606	none
Caryomys inez	Craseomys rufocanus	Microtus ilaeus	Mesocricetus auratus	4050772	5115	0.00235511	0.00363758	2748	2367	5115	0.0744868	28.3795	9.97171e-08	23
Caryomys inez	Craseomys rufocanus	Lasiopodomys gregalis	Mesocricetus auratus	2088672	2415	0.00235485	0.00367375	1315	1100	2415	0.0890269	19.1408	1.21422e-05	23
Caryomys inez	Myodes rutilus	Alexandromys fortis	Mesocricetus auratus	3940320	4643	0.00230159	0.00367902	2630	2013	4643	0.132888	81.992	0	23
Caryomys inez	Alticola strelzowi	Lasiopodomys gregalis	Mesocricetus auratus	1976245	2124	0.00240456	0.0036706	1199	925	2124	0.129002	35.3465	2.75962e-09	23
Caryomys inez	Myodes centralis	Alexandromys limnophilus	Mesocricetus auratus	3686364	4593	0.00233862	0.00362715	2317	2276	4593	0.00892663	0.365992	0.545197	none
Caryomys inez	Craseomys rufocanus	Lasiopodomys brandtii	Mesocricetus auratus	3359190	4019	0.00234134	0.00372277	2150	1869	4019	0.0699179	19.6469	9.3153e-06	23
Caryomys inez	Myodes centralis	Microtus agrestis	Mesocricetus auratus	3531500	4128	0.00229761	0.00367861	2138	1990	4128	0.0358527	5.3062	0.0212496	none
Caryomys inez	Myodes centralis	Alexandromys fortis	Mesocricetus auratus	3641524	4577	0.00235066	0.00369557	2349	2228	4577	0.0264365	3.19882	0.0736914	none
Caryomys inez	Alticola strelzowi	Lasiopodomys brandtii	Mesocricetus auratus	3143789	3475	0.00238486	0.00367908	1923	1552	3475	0.106763	39.6089	3.10263e-10	23
Caryomys inez	Myodes rutilus	Microtus ilaeus	Mesocricetus auratus	4428424	5339	0.00226232	0.00356882	2994	2345	5339	0.121558	78.8914	0	23
Caryomys inez	Myodes centralis	Lasiopodomys gregalis	Mesocricetus auratus	2107310	2453	0.00233307	0.00365241	1250	1203	2453	0.0191602	0.90053	0.34264	none
Caryomys inez	Myodes centralis	Microtus ilaeus	Mesocricetus auratus	4083358	5128	0.00231733	0.00359453	2611	2517	5128	0.0183307	1.72309	0.189296	none
Caryomys inez	Myodes centralis	Alexandromys maximowiczii	Mesocricetus auratus	3658602	4512	0.00229241	0.00358033	2359	2153	4512	0.045656	9.40514	0.00216378	23
Caryomys inez	Myodes rutilus	Alexandromys maximowiczii	Mesocricetus auratus	3950976	4606	0.00225957	0.00356728	2641	1965	4606	0.146765	99.2132	0	23
Caryomys inez	Myodes rutilus	Microtus agrestis	Mesocricetus auratus	3808702	4312	0.00223423	0.00363674	2450	1862	4312	0.136364	80.1818	0	23
Caryomys inez	Craseomys rufocanus	Alexandromys maximowiczii	Mesocricetus auratus	3621388	4476	0.00234095	0.00361816	2438	2038	4476	0.0893655	35.7462	2.2477e-09	23
Caryomys inez	Myodes rutilus	Alexandromys limnophilus	Mesocricetus auratus	3993940	4684	0.00229222	0.00362299	2612	2072	4684	0.115286	62.2545	2.9976e-15	23
Caryomys inez	Craseomys rufocanus	Alexandromys limnophilus	Mesocricetus auratus	3662133	4560	0.00236843	0.00366637	2424	2136	4560	0.0631579	18.1895	1.99981e-05	23
Caryomys inez	Myodes rutilus	Lasiopodomys gregalis	Mesocricetus auratus	2259333	2503	0.00228674	0.00363902	1395	1108	2503	0.114662	32.9081	9.66193e-09	23
Caryomys inez	Myodes rutilus	Alexandromys oeconomus	Mesocricetus auratus	4421444	5209	0.00226137	0.00354878	2914	2295	5209	0.118833	73.5575	0	23
Caryomys inez	Myodes centralis	Lasiopodomys brandtii	Mesocricetus auratus	3388425	4091	0.0023083	0.00367907	2087	2004	4091	0.0202884	1.68394	0.194402	none
Caryomys inez	Craseomys rufocanus	Alexandromys fortis	Mesocricetus auratus	3619163	4539	0.00238246	0.00373311	2458	2081	4539	0.0830579	31.3128	2.19622e-08	23
Caryomys inez	Myodes rutilus	Lasiopodomys brandtii	Mesocricetus auratus	3655642	4219	0.00225966	0.00365866	2337	1882	4219	0.107845	49.0697	2.47025e-12	23
Eothenomys cachinus	Myodes centralis	Proedromys bedfordi	Mesocricetus auratus	4890483	5583	0.00223669	0.00379027	2445	3138	5583	-0.124127	86.0199	0	13
Eothenomys cachinus	Alticola stoliczkanus	Volemys millicens	Mesocricetus auratus	3860176	4332	0.00238292	0.00354809	1925	2407	4332	-0.111265	53.6297	2.42029e-13	13
Eothenomys cachinus	Alticola stoliczkanus	Proedromys bedfordi	Mesocricetus auratus	3700714	4079	0.00238184	0.00374894	1778	2301	4079	-0.128218	67.0579	2.22045e-16	13
Eothenomys cachinus	Alticola stoliczkanus	Proedromys liangshanensis	Mesocricetus auratus	3817505	4337	0.00244676	0.00376155	1905	2432	4337	-0.121513	64.0371	1.22125e-15	13
Eothenomys cachinus	Alticola strelzowi	Volemys musseri	Mesocricetus auratus	4848192	5108	0.002299	0.00352358	2490	2618	5108	-0.0250587	3.20752	0.0733006	none
Eothenomys cachinus	Craseomys rufocanus	Volemys millicens	Mesocricetus auratus	5080796	5880	0.00223853	0.00362999	2719	3161	5880	-0.0751701	33.2252	8.20812e-09	13
Eothenomys cachinus	Craseomys rufocanus	Volemys musseri	Mesocricetus auratus	5223293	6107	0.00224753	0.00357337	2830	3277	6107	-0.0731947	32.718	1.06544e-08	13
Eothenomys cachinus	Alticola strelzowi	Volemys millicens	Mesocricetus auratus	4719530	5014	0.00229726	0.00358563	2437	2577	5014	-0.0279218	3.90905	0.0480266	none
Eothenomys cachinus	Alticola strelzowi	Proedromys bedfordi	Mesocricetus auratus	4520391	4658	0.00227735	0.00377429	2249	2409	4658	-0.0343495	5.49592	0.0190609	none
Eothenomys cachinus	Myodes rutilus	Proedromys bedfordi	Mesocricetus auratus	5310940	5679	0.00214614	0.00375047	2806	2873	5679	-0.0117979	0.790456	0.373962	none
Eothenomys cachinus	Alticola argentatus	Proedromys bedfordi	Mesocricetus auratus	3580640	4126	0.0024409	0.00373662	1657	2469	4126	-0.196801	159.802	0	13
Eothenomys cachinus	Alticola strelzowi	Proedromys liangshanensis	Mesocricetus auratus	4663113	5041	0.00235733	0.00382915	2434	2607	5041	-0.0343186	5.93712	0.0148253	none
Eothenomys cachinus	Craseomys rufocanus	Proedromys liangshanensis	Mesocricetus auratus	5010659	5847	0.0023001	0.00387963	2714	3133	5847	-0.0716607	30.0258	4.2633e-08	13
Eothenomys cachinus	Myodes centralis	Volemys millicens	Mesocricetus auratus	5107971	6032	0.00224081	0.003589	2689	3343	6032	-0.108422	70.9078	0	13
Eothenomys cachinus	Myodes rutilus	Proedromys liangshanensis	Mesocricetus auratus	5481289	6097	0.00222667	0.00381325	3019	3078	6097	-0.00967689	0.570937	0.449887	none
Eothenomys cachinus	Alticola stoliczkanus	Volemys musseri	Mesocricetus auratus	3960475	4516	0.0023881	0.00349188	1972	2544	4516	-0.126661	72.45	0	13
Eothenomys cachinus	Craseomys rufocanus	Proedromys bedfordi	Mesocricetus auratus	4852822	5508	0.00222726	0.00381608	2498	3010	5508	-0.0929557	47.5933	5.24469e-12	13
Eothenomys cachinus	Myodes centralis	Proedromys liangshanensis	Mesocricetus auratus	5046128	5966	0.00230791	0.00382957	2618	3348	5966	-0.12236	89.3228	0	13
Eothenomys cachinus	Alticola argentatus	Volemys musseri	Mesocricetus auratus	3807053	4503	0.00246792	0.00349174	1776	2727	4503	-0.211193	200.844	0	13
Eothenomys cachinus	Alticola argentatus	Volemys millicens	Mesocricetus auratus	3717043	4403	0.00245195	0.0035309	1773	2630	4403	-0.19464	166.806	0	13
Eothenomys cachinus	Alticola argentatus	Proedromys liangshanensis	Mesocricetus auratus	3683571	4437	0.00251739	0.00375573	1759	2678	4437	-0.207122	190.345	0	13
Eothenomys cachinus	Myodes centralis	Volemys musseri	Mesocricetus auratus	5246859	6242	0.00224096	0.00352487	2756	3486	6242	-0.11695	85.3733	0	13
Eothenomys cachinus	Myodes rutilus	Volemys musseri	Mesocricetus auratus	5715430	6334	0.00215898	0.00350188	3102	3232	6334	-0.0205242	2.66814	0.102376	none
Eothenomys cachinus	Myodes rutilus	Volemys millicens	Mesocricetus auratus	5560196	6076	0.00216368	0.00355963	2993	3083	6076	-0.0148124	1.33311	0.248252	none
Eothenomys cachinus	Alticola argentatus	Neodon bomiensis	Mesocricetus auratus	2664645	2950	0.0024523	0.00348029	1174	1776	2950	-0.204068	122.849	0	13
Eothenomys cachinus	Alticola argentatus	Neodon clarkei	Mesocricetus auratus	2967429	3542	0.00247942	0.00355552	1375	2167	3542	-0.223602	177.093	0	13
Eothenomys cachinus	Alticola argentatus	Neodon forresti	Mesocricetus auratus	3639910	4238	0.00246503	0.00360689	1683	2555	4238	-0.205757	179.42	0	13
Eothenomys cachinus	Alticola argentatus	Neodon bershulaensis	Mesocricetus auratus	3923965	4598	0.00244243	0.00350895	1828	2770	4598	-0.204872	192.989	0	13
Eothenomys cachinus	Alticola argentatus	Neodon leucurus	Mesocricetus auratus	3660556	4304	0.00245373	0.00362718	1713	2591	4304	-0.203996	179.109	0	13
Eothenomys cachinus	Alticola argentatus	Neodon irene	Mesocricetus auratus	3663335	4251	0.00245296	0.00356055	1703	2548	4251	-0.198777	167.966	0	13
Eothenomys cachinus	Alticola stoliczkanus	Neodon shergylaensis	Mesocricetus auratus	3377757	3870	0.00240396	0.00353163	1714	2156	3870	-0.114212	50.4817	1.20282e-12	13
Eothenomys cachinus	Alticola stoliczkanus	Neodon chayuensis	Mesocricetus auratus	3922320	4388	0.00236913	0.00354312	1894	2494	4388	-0.136737	82.0419	0	13
Eothenomys cachinus	Alticola strelzowi	Neodon chayuensis	Mesocricetus auratus	4788010	5002	0.00226148	0.00357006	2440	2562	5002	-0.0243902	2.97561	0.0845283	none
Eothenomys cachinus	Alticola argentatus	Neodon chayuensis	Mesocricetus auratus	3780316	4473	0.00243181	0.00352894	1756	2717	4473	-0.214845	206.466	0	13
Eothenomys cachinus	Alticola argentatus	Neodon fuscus	Mesocricetus auratus	3994193	4737	0.00243892	0.0035377	1906	2831	4737	-0.195271	180.626	0	13
Eothenomys cachinus	Alticola stoliczkanus	Neodon bomiensis	Mesocricetus auratus	2765224	2957	0.00240415	0.00354203	1356	1601	2957	-0.0828542	20.2993	6.62252e-06	13
Eothenomys cachinus	Alticola argentatus	Neodon nyalamensis	Mesocricetus auratus	3603183	4194	0.00243313	0.00355505	1680	2514	4194	-0.198856	165.845	0	13
Eothenomys cachinus	Alticola argentatus	Neodon namcharbawaensis	Mesocricetus auratus	3931883	4741	0.00243611	0.00347321	1848	2893	4741	-0.220418	230.336	0	13
Eothenomys cachinus	Alticola argentatus	Neodon liaoruii	Mesocricetus auratus	3652600	4241	0.0024024	0.00345302	1701	2540	4241	-0.197831	165.98	0	13
Eothenomys cachinus	Alticola stoliczkanus	Neodon linzhiensis	Mesocricetus auratus	4016627	4486	0.00236044	0.00359742	1992	2494	4486	-0.111904	56.1757	6.62803e-14	13
Eothenomys cachinus	Alticola stoliczkanus	Neodon clarkei	Mesocricetus auratus	3083668	3505	0.00240169	0.00356507	1512	1993	3505	-0.137233	66.0088	4.44089e-16	13
Eothenomys cachinus	Alticola argentatus	Neodon sikimensis	Mesocricetus auratus	2795885	3263	0.00251387	0.00354297	1269	1994	3263	-0.222188	161.086	0	13
Eothenomys cachinus	Alticola stoliczkanus	Neodon irene	Mesocricetus auratus	3792419	4256	0.00239465	0.00362295	1885	2371	4256	-0.114192	55.4972	9.35918e-14	13
Eothenomys cachinus	Alticola stoliczkanus	Neodon fuscus	Mesocricetus auratus	4149122	4783	0.00237351	0.00357702	2111	2672	4783	-0.11729	65.7999	4.44089e-16	13
Eothenomys cachinus	Alticola stoliczkanus	Neodon namcharbawaensis	Mesocricetus auratus	4086809	4734	0.00236003	0.00349441	2056	2678	4734	-0.13139	81.7245	0	13
Eothenomys cachinus	Alticola argentatus	Neodon linzhiensis	Mesocricetus auratus	3877434	4565	0.00242777	0.00355706	1810	2755	4565	-0.20701	195.624	0	13
Eothenomys cachinus	Alticola argentatus	Neodon medogensis	Mesocricetus auratus	3627869	4342	0.00244193	0.0034851	1708	2634	4342	-0.213266	197.484	0	13
Eothenomys cachinus	Alticola stoliczkanus	Neodon forresti	Mesocricetus auratus	3770453	4224	0.00238141	0.00362728	1879	2345	4224	-0.110322	51.41	7.49512e-13	13
Eothenomys cachinus	Alticola stoliczkanus	Neodon liaoruii	Mesocricetus auratus	3772100	4192	0.00235015	0.00348891	1832	2360	4192	-0.125954	66.5038	3.33067e-16	13
Eothenomys cachinus	Alticola strelzowi	Neodon clarkei	Mesocricetus auratus	3737569	4015	0.00231394	0.00359345	1947	2068	4015	-0.030137	3.64658	0.0561846	none
Eothenomys cachinus	Alticola stoliczkanus	Neodon medogensis	Mesocricetus auratus	3763479	4268	0.00238011	0.00352194	1862	2406	4268	-0.12746	69.3383	1.11022e-16	13
Eothenomys cachinus	Alticola strelzowi	Neodon bershulaensis	Mesocricetus auratus	4995024	5301	0.00228107	0.00357155	2574	2727	5301	-0.0288625	4.41596	0.0356043	none
Eothenomys cachinus	Alticola stoliczkanus	Neodon bershulaensis	Mesocricetus auratus	4077310	4642	0.00237338	0.00354768	2024	2618	4642	-0.127962	76.0095	0	13
Eothenomys cachinus	Alticola argentatus	Neodon shergylaensis	Mesocricetus auratus	3251051	3913	0.0024832	0.00351102	1524	2389	3913	-0.221058	191.215	0	13
Eothenomys cachinus	Alticola strelzowi	Neodon bomiensis	Mesocricetus auratus	3333701	3312	0.0022958	0.00355288	1651	1661	3312	-0.00301932	0.0301932	0.862053	none
Eothenomys cachinus	Alticola stoliczkanus	Neodon leucurus	Mesocricetus auratus	3801727	4245	0.00239023	0.00367793	1886	2359	4245	-0.111425	52.7041	3.87801e-13	13
Eothenomys cachinus	Alticola stoliczkanus	Neodon nyalamensis	Mesocricetus auratus	3741058	4192	0.00239184	0.00361181	1847	2345	4192	-0.118798	59.1613	1.45439e-14	13
Eothenomys cachinus	Alticola strelzowi	Neodon liaoruii	Mesocricetus auratus	4608760	4766	0.00225017	0.00349416	2337	2429	4766	-0.0193034	1.77591	0.182652	none
Eothenomys cachinus	Alticola stoliczkanus	Neodon sikimensis	Mesocricetus auratus	2894781	3206	0.00240968	0.00352505	1412	1794	3206	-0.119152	45.5159	1.51404e-11	13
Eothenomys cachinus	Alticola strelzowi	Neodon leucurus	Mesocricetus auratus	4642557	4842	0.0022829	0.00369855	2356	2486	4842	-0.0268484	3.49029	0.0617296	none
Eothenomys cachinus	Alticola strelzowi	Neodon nyalamensis	Mesocricetus auratus	4564533	4830	0.00227833	0.00361784	2340	2490	4830	-0.0310559	4.65839	0.0309022	none
Eothenomys cachinus	Alticola strelzowi	Neodon medogensis	Mesocricetus auratus	4592832	4854	0.00227931	0.00355647	2348	2506	4854	-0.0325505	5.14297	0.0233406	none
Eothenomys cachinus	Alticola strelzowi	Neodon shergylaensis	Mesocricetus auratus	4111268	4374	0.00232592	0.00354678	2133	2241	4374	-0.0246914	2.66667	0.10247	none
Eothenomys cachinus	Alticola strelzowi	Neodon irene	Mesocricetus auratus	4634804	4879	0.00229157	0.00362939	2372	2507	4879	-0.0276696	3.7354	0.053271	none
Eothenomys cachinus	Alticola strelzowi	Neodon sikimensis	Mesocricetus auratus	3513803	3684	0.00233123	0.00358408	1803	1881	3684	-0.0211726	1.65147	0.19876	none
Eothenomys cachinus	Alticola strelzowi	Neodon forresti	Mesocricetus auratus	4606049	4816	0.00229014	0.00366295	2349	2467	4816	-0.0245017	2.8912	0.0890648	none
Eothenomys cachinus	Alticola strelzowi	Neodon namcharbawaensis	Mesocricetus auratus	5012762	5471	0.00227041	0.00351463	2634	2837	5471	-0.0371047	7.53226	0.00606038	13
Eothenomys cachinus	Alticola strelzowi	Neodon linzhiensis	Mesocricetus auratus	4927017	5197	0.00227653	0.00364668	2539	2658	5197	-0.0228978	2.72484	0.0987979	none
Eothenomys cachinus	Alticola strelzowi	Neodon fuscus	Mesocricetus auratus	5084650	5492	0.0022859	0.00362385	2671	2821	5492	-0.0273125	4.09687	0.0429627	none
Eothenomys cachinus	Craseomys rufocanus	Neodon bomiensis	Mesocricetus auratus	3573412	3865	0.00221063	0.00356095	1791	2074	3865	-0.0732212	20.7216	5.31134e-06	13
Eothenomys cachinus	Craseomys rufocanus	Neodon chayuensis	Mesocricetus auratus	5157987	5929	0.00222092	0.00361948	2749	3180	5929	-0.0726935	31.3309	2.17587e-08	13
Eothenomys cachinus	Craseomys rufocanus	Neodon clarkei	Mesocricetus auratus	4024640	4616	0.00225772	0.00363939	2154	2462	4616	-0.0667244	20.5511	5.80596e-06	13
Eothenomys cachinus	Craseomys rufocanus	Neodon medogensis	Mesocricetus auratus	4943153	5763	0.00222692	0.00359376	2714	3049	5763	-0.0581294	19.4734	1.02012e-05	13
Eothenomys cachinus	Craseomys rufocanus	Neodon liaoruii	Mesocricetus auratus	4938797	5582	0.00218646	0.00350748	2622	2960	5582	-0.0605518	20.4665	6.06842e-06	13
Eothenomys cachinus	Craseomys rufocanus	Neodon forresti	Mesocricetus auratus	4964823	5720	0.00223734	0.00369973	2682	3038	5720	-0.0622378	22.1566	2.51285e-06	13
Eothenomys cachinus	Craseomys rufocanus	Neodon fuscus	Mesocricetus auratus	5492422	6516	0.00222142	0.00364921	3062	3454	6516	-0.0601596	23.5826	1.19667e-06	13
Eothenomys cachinus	Craseomys rufocanus	Neodon bershulaensis	Mesocricetus auratus	5388669	6285	0.00221789	0.00360047	2940	3345	6285	-0.0644391	26.0979	3.24545e-07	13
Eothenomys cachinus	Craseomys rufocanus	Neodon linzhiensis	Mesocricetus auratus	5303753	6164	0.00221796	0.00367556	2888	3276	6164	-0.0629461	24.4231	7.73357e-07	13
Eothenomys cachinus	Craseomys rufocanus	Neodon irene	Mesocricetus auratus	4997136	5787	0.00222978	0.00365444	2728	3059	5787	-0.0571972	18.9323	1.35443e-05	13
Eothenomys cachinus	Craseomys rufocanus	Neodon sikimensis	Mesocricetus auratus	3791068	4431	0.00226691	0.00360532	2062	2369	4431	-0.0692846	21.2704	3.9885e-06	13
Eothenomys cachinus	Craseomys rufocanus	Neodon leucurus	Mesocricetus auratus	5008057	5819	0.00223839	0.00374047	2731	3088	5819	-0.0613507	21.9022	2.86902e-06	13
Eothenomys cachinus	Craseomys rufocanus	Neodon shergylaensis	Mesocricetus auratus	4422016	5105	0.00225384	0.00358326	2416	2689	5105	-0.053477	14.5992	0.00013297	13
Eothenomys cachinus	Craseomys rufocanus	Neodon nyalamensis	Mesocricetus auratus	4928209	5648	0.00222586	0.00365483	2619	3029	5648	-0.0725921	29.7627	4.88285e-08	13
Eothenomys cachinus	Myodes centralis	Neodon chayuensis	Mesocricetus auratus	5190706	6020	0.00222051	0.0035787	2649	3371	6020	-0.119934	86.592	0	13
Eothenomys cachinus	Craseomys rufocanus	Neodon namcharbawaensis	Mesocricetus auratus	5409677	6409	0.00221076	0.00354665	2968	3441	6409	-0.0738025	34.9086	3.45557e-09	13
Eothenomys cachinus	Myodes centralis	Neodon bomiensis	Mesocricetus auratus	3603850	3950	0.00224552	0.00355044	1761	2189	3950	-0.108354	46.3757	9.76186e-12	13
Eothenomys cachinus	Myodes centralis	Neodon clarkei	Mesocricetus auratus	4029329	4658	0.00227631	0.00362418	2030	2628	4658	-0.128381	76.772	0	13
Eothenomys cachinus	Myodes centralis	Neodon bershulaensis	Mesocricetus auratus	5411985	6357	0.00223763	0.00358759	2809	3548	6357	-0.11625	85.9086	0	13
Eothenomys cachinus	Myodes centralis	Neodon liaoruii	Mesocricetus auratus	4977793	5712	0.00220188	0.00350411	2538	3174	5712	-0.111345	70.8151	0	13
Eothenomys cachinus	Myodes centralis	Neodon linzhiensis	Mesocricetus auratus	5332880	6133	0.00222225	0.00363171	2696	3437	6133	-0.120822	89.5289	0	13
Eothenomys cachinus	Myodes centralis	Neodon irene	Mesocricetus auratus	5026399	5817	0.00224614	0.00362337	2572	3245	5817	-0.115695	77.863	0	13
Eothenomys cachinus	Myodes centralis	Neodon fuscus	Mesocricetus auratus	5521995	6576	0.00223778	0.00362052	2906	3670	6576	-0.11618	88.7616	0	13
Eothenomys cachinus	Myodes rutilus	Neodon bershulaensis	Mesocricetus auratus	5901312	6469	0.00215198	0.00354146	3176	3293	6469	-0.0180863	2.11609	0.145758	none
Eothenomys cachinus	Myodes centralis	Neodon forresti	Mesocricetus auratus	4994232	5815	0.0022518	0.00367424	2580	3235	5815	-0.11264	73.779	0	13
Eothenomys cachinus	Myodes centralis	Neodon nyalamensis	Mesocricetus auratus	4945094	5765	0.00223737	0.00362248	2541	3224	5765	-0.118474	80.9174	0	13
Eothenomys cachinus	Myodes rutilus	Neodon chayuensis	Mesocricetus auratus	5656434	6244	0.00214039	0.003551	3082	3162	6244	-0.0128123	1.02498	0.31134	none
Eothenomys cachinus	Myodes rutilus	Neodon irene	Mesocricetus auratus	5462204	5972	0.00217266	0.00361168	2965	3007	5972	-0.00703282	0.295378	0.586794	none
Eothenomys cachinus	Myodes centralis	Neodon leucurus	Mesocricetus auratus	5023781	5825	0.0022288	0.00369831	2558	3267	5825	-0.121717	86.2972	0	13
Eothenomys cachinus	Myodes centralis	Neodon shergylaensis	Mesocricetus auratus	4443302	5205	0.00226104	0.00355676	2275	2930	5205	-0.125841	82.4256	0	13
Eothenomys cachinus	Myodes centralis	Neodon namcharbawaensis	Mesocricetus auratus	5436275	6539	0.00222009	0.0035139	2862	3677	6539	-0.124637	101.579	0	13
Eothenomys cachinus	Myodes rutilus	Neodon clarkei	Mesocricetus auratus	4377800	4775	0.00219231	0.00358782	2330	2445	4775	-0.0240838	2.76963	0.0960682	none
Eothenomys cachinus	Myodes centralis	Neodon sikimensis	Mesocricetus auratus	3796987	4445	0.00227588	0.0035754	1958	2487	4445	-0.11901	62.9564	2.10942e-15	13
Eothenomys cachinus	Myodes rutilus	Neodon leucurus	Mesocricetus auratus	5474806	5907	0.00215067	0.00366776	2895	3012	5907	-0.019807	2.31742	0.127932	none
Eothenomys cachinus	Myodes rutilus	Neodon namcharbawaensis	Mesocricetus auratus	5928323	6594	0.00214403	0.00348636	3241	3353	6594	-0.0169851	1.90234	0.167817	none
Eothenomys cachinus	Myodes centralis	Neodon medogensis	Mesocricetus auratus	4972061	5822	0.00224685	0.00356879	2577	3245	5822	-0.114737	76.6445	0	13
Eothenomys cachinus	Myodes rutilus	Neodon liaoruii	Mesocricetus auratus	5421241	5814	0.00211926	0.00346138	2890	2924	5814	-0.00584795	0.19883	0.655667	none
Eothenomys cachinus	Myodes rutilus	Neodon linzhiensis	Mesocricetus auratus	5819032	6295	0.00214709	0.00362311	3077	3218	6295	-0.0223987	3.15822	0.0755455	none
Eothenomys cachinus	Myodes rutilus	Neodon fuscus	Mesocricetus auratus	6026020	6673	0.00215275	0.00359943	3302	3371	6673	-0.0103402	0.713472	0.398294	none
Eothenomys cachinus	Myodes rutilus	Neodon nyalamensis	Mesocricetus auratus	5384249	5922	0.00215155	0.00359535	2929	2993	5922	-0.0108072	0.691658	0.405601	none
Eothenomys cachinus	Myodes rutilus	Neodon bomiensis	Mesocricetus auratus	3899556	4064	0.00217038	0.00352085	2001	2063	4064	-0.0152559	0.945866	0.330774	none
Eothenomys cachinus	Myodes rutilus	Neodon medogensis	Mesocricetus auratus	5413822	5944	0.00216409	0.0035378	2928	3016	5944	-0.0148048	1.30283	0.253698	none
Eothenomys cachinus	Myodes rutilus	Neodon sikimensis	Mesocricetus auratus	4107809	4468	0.00220629	0.00356918	2209	2259	4468	-0.0111907	0.559534	0.454448	none
Eothenomys cachinus	Myodes rutilus	Neodon shergylaensis	Mesocricetus auratus	4821010	5307	0.00218326	0.00351851	2652	2655	5307	-0.000565291	0.00169587	0.967152	none
Eothenomys cachinus	Myodes rutilus	Neodon forresti	Mesocricetus auratus	5428288	5924	0.00217196	0.00363991	2927	2997	5924	-0.0118163	0.827144	0.3631	none
Eothenomys cachinus	Alticola argentatus	Microtus agrestis	Mesocricetus auratus	3468965	3925	0.00239884	0.00361585	1552	2373	3925	-0.209172	171.73	0	13
Eothenomys cachinus	Alticola argentatus	Alexandromys maximowiczii	Mesocricetus auratus	3603134	4177	0.002424	0.00355565	1651	2526	4177	-0.20948	183.295	0	13
Eothenomys cachinus	Alticola argentatus	Alexandromys limnophilus	Mesocricetus auratus	3642185	4351	0.00245883	0.00361878	1695	2656	4351	-0.220869	212.255	0	13
Eothenomys cachinus	Alticola argentatus	Lasiopodomys brandtii	Mesocricetus auratus	3335329	3902	0.00244234	0.00367535	1576	2326	3902	-0.192209	144.157	0	13
Eothenomys cachinus	Alticola stoliczkanus	Lasiopodomys brandtii	Mesocricetus auratus	3455834	3849	0.00237844	0.0036918	1711	2138	3849	-0.110938	47.3705	5.87608e-12	13
Eothenomys cachinus	Alticola strelzowi	Alexandromys fortis	Mesocricetus auratus	4571899	4951	0.00230593	0.00370814	2409	2542	4951	-0.0268633	3.57281	0.0587327	none
Eothenomys cachinus	Alticola argentatus	Alexandromys fortis	Mesocricetus auratus	3604942	4325	0.00247244	0.00365831	1689	2636	4325	-0.21896	207.355	0	13
Eothenomys cachinus	Alticola stoliczkanus	Alexandromys limnophilus	Mesocricetus auratus	3773438	4256	0.00238615	0.00362534	1851	2405	4256	-0.130169	72.1137	0	13
Eothenomys cachinus	Alticola strelzowi	Alexandromys maximowiczii	Mesocricetus auratus	4553351	4789	0.0022624	0.00360784	2361	2428	4789	-0.0139904	0.937356	0.332959	none
Eothenomys cachinus	Alticola strelzowi	Alexandromys oeconomus	Mesocricetus auratus	5125345	5488	0.00228775	0.00360956	2674	2814	5488	-0.0255102	3.57143	0.0587817	none
Eothenomys cachinus	Alticola stoliczkanus	Microtus agrestis	Mesocricetus auratus	3602774	3882	0.00235888	0.00365392	1705	2177	3882	-0.121587	57.389	3.57492e-14	13
Eothenomys cachinus	Alticola argentatus	Alexandromys oeconomus	Mesocricetus auratus	4021499	4809	0.00243852	0.003547	1908	2901	4809	-0.206488	205.042	0	13
Eothenomys cachinus	Alticola argentatus	Microtus ilaeus	Mesocricetus auratus	4029662	4875	0.00243916	0.00356146	1962	2913	4875	-0.195077	185.518	0	13
Eothenomys cachinus	Alticola argentatus	Lasiopodomys gregalis	Mesocricetus auratus	2087915	2323	0.00250321	0.00365784	911	1412	2323	-0.215669	108.05	0	13
Eothenomys cachinus	Alticola strelzowi	Lasiopodomys gregalis	Mesocricetus auratus	2605102	2580	0.00230989	0.00370437	1292	1288	2580	0.00155039	0.00620155	0.937232	none
Eothenomys cachinus	Alticola stoliczkanus	Lasiopodomys gregalis	Mesocricetus auratus	2144771	2242	0.00242707	0.00370308	1003	1239	2242	-0.105263	24.8421	6.22234e-07	13
Eothenomys cachinus	Alticola stoliczkanus	Alexandromys oeconomus	Mesocricetus auratus	4179780	4752	0.0023835	0.00357501	2074	2678	4752	-0.127104	76.771	0	13
Eothenomys cachinus	Alticola strelzowi	Microtus ilaeus	Mesocricetus auratus	5147233	5586	0.00227608	0.00362131	2725	2861	5586	-0.0243466	3.31113	0.068812	none
Eothenomys cachinus	Alticola stoliczkanus	Alexandromys fortis	Mesocricetus auratus	3736864	4312	0.00239372	0.00367461	1902	2410	4312	-0.117811	59.8479	1.02141e-14	13
Eothenomys cachinus	Alticola strelzowi	Microtus agrestis	Mesocricetus auratus	4383848	4376	0.00226422	0.00369493	2123	2253	4376	-0.0297075	3.86197	0.0493922	none
Eothenomys cachinus	Myodes centralis	Alexandromys fortis	Mesocricetus auratus	4949302	5944	0.002258	0.00371684	2665	3279	5944	-0.103297	63.4246	1.66533e-15	13
Eothenomys cachinus	Craseomys rufocanus	Alexandromys maximowiczii	Mesocricetus auratus	4903416	5689	0.0022053	0.00364017	2689	3000	5689	-0.0546669	17.0014	3.73521e-05	13
Eothenomys cachinus	Alticola strelzowi	Lasiopodomys brandtii	Mesocricetus auratus	4213132	4365	0.00228215	0.00371481	2149	2216	4365	-0.0153494	1.02841	0.310533	none
Eothenomys cachinus	Myodes centralis	Alexandromys maximowiczii	Mesocricetus auratus	4936732	5790	0.00221483	0.00361788	2582	3208	5790	-0.108117	67.6815	2.22045e-16	13
Eothenomys cachinus	Alticola stoliczkanus	Alexandromys maximowiczii	Mesocricetus auratus	3727943	4149	0.00235975	0.00358147	1827	2322	4149	-0.119306	59.0564	1.53211e-14	13
Eothenomys cachinus	Craseomys rufocanus	Lasiopodomys brandtii	Mesocricetus auratus	4532955	5185	0.00221103	0.00377	2470	2715	5185	-0.0472517	11.5767	0.000667847	13
Eothenomys cachinus	Craseomys rufocanus	Alexandromys fortis	Mesocricetus auratus	4931369	5852	0.00223893	0.00373142	2768	3084	5852	-0.0539986	17.0636	3.61492e-05	13
Eothenomys cachinus	Craseomys rufocanus	Microtus ilaeus	Mesocricetus auratus	5556287	6623	0.00221749	0.00365289	3107	3516	6623	-0.0617545	25.2576	5.01619e-07	13
Eothenomys cachinus	Craseomys rufocanus	Alexandromys oeconomus	Mesocricetus auratus	5534407	6572	0.00222083	0.00363174	3072	3500	6572	-0.0651248	27.8734	1.29518e-07	13
Eothenomys cachinus	Myodes centralis	Alexandromys oeconomus	Mesocricetus auratus	5562255	6655	0.0022285	0.00360227	2936	3719	6655	-0.117656	92.1246	0	13
Eothenomys cachinus	Alticola strelzowi	Alexandromys limnophilus	Mesocricetus auratus	4609167	4846	0.00229109	0.00366856	2315	2531	4846	-0.0445728	9.62773	0.00191661	13
Eothenomys cachinus	Alticola stoliczkanus	Microtus ilaeus	Mesocricetus auratus	4188408	4859	0.00237811	0.00359761	2140	2719	4859	-0.11916	68.9938	1.11022e-16	13
Eothenomys cachinus	Myodes centralis	Lasiopodomys gregalis	Mesocricetus auratus	2787326	3043	0.00229037	0.00371664	1342	1701	3043	-0.117976	42.3533	7.61888e-11	13
Eothenomys cachinus	Myodes centralis	Microtus agrestis	Mesocricetus auratus	4736957	5331	0.00221851	0.00371283	2362	2969	5331	-0.113862	69.1144	1.11022e-16	13
Eothenomys cachinus	Myodes rutilus	Alexandromys limnophilus	Mesocricetus auratus	5432232	5955	0.00217737	0.00363442	2915	3040	5955	-0.0209908	2.62385	0.105269	none
Eothenomys cachinus	Myodes rutilus	Alexandromys oeconomus	Mesocricetus auratus	6071331	6757	0.00214319	0.00356866	3320	3437	6757	-0.0173154	2.0259	0.154637	none
Eothenomys cachinus	Myodes centralis	Lasiopodomys brandtii	Mesocricetus auratus	4556547	5220	0.00222032	0.00372574	2309	2911	5220	-0.115326	69.4261	1.11022e-16	13
Eothenomys cachinus	Craseomys rufocanus	Alexandromys limnophilus	Mesocricetus auratus	4971044	5795	0.0022272	0.00367654	2681	3114	5795	-0.0747196	32.3536	1.2852e-08	13
Eothenomys cachinus	Craseomys rufocanus	Microtus agrestis	Mesocricetus auratus	4701386	5201	0.00220137	0.0037213	2433	2768	5201	-0.0644107	21.5776	3.39801e-06	13
Eothenomys cachinus	Craseomys rufocanus	Lasiopodomys gregalis	Mesocricetus auratus	2774272	2948	0.00224708	0.00372746	1405	1543	2948	-0.0468114	6.45997	0.0110331	none
Eothenomys cachinus	Myodes centralis	Alexandromys limnophilus	Mesocricetus auratus	4986731	5879	0.00225398	0.00366362	2548	3331	5879	-0.133186	104.285	0	13
Eothenomys cachinus	Myodes rutilus	Alexandromys maximowiczii	Mesocricetus auratus	5361117	5841	0.00213342	0.00358046	2907	2934	5841	-0.0046225	0.124807	0.723878	none
Eothenomys cachinus	Myodes centralis	Microtus ilaeus	Mesocricetus auratus	5578668	6711	0.00223028	0.00362219	2970	3741	6711	-0.114886	88.5771	0	13
Eothenomys cachinus	Myodes rutilus	Alexandromys fortis	Mesocricetus auratus	5380764	6024	0.00217897	0.00368772	3005	3019	6024	-0.00232404	0.0325365	0.856855	none
Eothenomys cachinus	Myodes rutilus	Lasiopodomys gregalis	Mesocricetus auratus	3009913	3038	0.00220571	0.00370509	1493	1545	3038	-0.0171165	0.890059	0.345461	none
Eothenomys cachinus	Myodes rutilus	Lasiopodomys brandtii	Mesocricetus auratus	4953201	5325	0.00215073	0.0037176	2662	2663	5325	-0.000187793	0.000187793	0.989066	none
Eothenomys cachinus	Myodes rutilus	Microtus agrestis	Mesocricetus auratus	5142561	5336	0.00213794	0.0036633	2643	2693	5336	-0.00937031	0.468516	0.493671	none
Eothenomys cachinus	Myodes rutilus	Microtus ilaeus	Mesocricetus auratus	6091887	6888	0.00214515	0.00359174	3400	3488	6888	-0.0127758	1.12427	0.289	none
Eothenomys chinensis	Alticola strelzowi	Volemys millicens	Mesocricetus auratus	4931399	5465	0.00226873	0.00357069	2664	2801	5465	-0.0250686	3.4344	0.0638517	none
Eothenomys chinensis	Alticola argentatus	Proedromys bedfordi	Mesocricetus auratus	3731532	4407	0.00241282	0.00372843	1782	2625	4407	-0.191287	161.255	0	13
Eothenomys chinensis	Alticola argentatus	Proedromys liangshanensis	Mesocricetus auratus	3844170	4768	0.00248922	0.00374034	1911	2857	4768	-0.198406	187.692	0	13
Eothenomys chinensis	Alticola argentatus	Volemys musseri	Mesocricetus auratus	3974134	4768	0.00244192	0.00348447	1880	2888	4768	-0.211409	213.101	0	13
Eothenomys chinensis	Alticola strelzowi	Volemys musseri	Mesocricetus auratus	5075549	5573	0.00227591	0.00351189	2722	2851	5573	-0.0231473	2.986	0.0839872	none
Eothenomys chinensis	Alticola stoliczkanus	Proedromys liangshanensis	Mesocricetus auratus	3994051	4630	0.0024032	0.00374989	2095	2535	4630	-0.0950324	41.8143	1.00369e-10	13
Eothenomys chinensis	Alticola strelzowi	Proedromys bedfordi	Mesocricetus auratus	4724963	5065	0.00224721	0.00377707	2483	2582	5065	-0.0195459	1.93504	0.164208	none
Eothenomys chinensis	Myodes rutilus	Volemys millicens	Mesocricetus auratus	5833935	6610	0.00213158	0.00355665	3277	3333	6610	-0.00847201	0.474433	0.490955	none
Eothenomys chinensis	Myodes rutilus	Proedromys bedfordi	Mesocricetus auratus	5559459	6167	0.00212053	0.00375765	3107	3060	6167	0.00762121	0.358197	0.549509	none
Eothenomys chinensis	Alticola stoliczkanus	Volemys millicens	Mesocricetus auratus	4035106	4656	0.00234207	0.00352066	2066	2590	4656	-0.112543	58.9725	1.59872e-14	13
Eothenomys chinensis	Alticola stoliczkanus	Proedromys bedfordi	Mesocricetus auratus	3862681	4320	0.00235199	0.00375012	1918	2402	4320	-0.112037	54.2259	1.78746e-13	13
Eothenomys chinensis	Myodes centralis	Volemys millicens	Mesocricetus auratus	5345576	6547	0.00221192	0.00358147	2936	3611	6547	-0.103101	69.5929	1.11022e-16	13
Eothenomys chinensis	Craseomys rufocanus	Proedromys bedfordi	Mesocricetus auratus	5064566	5980	0.00221628	0.00382328	2793	3187	5980	-0.0658863	25.9592	3.4871e-07	13
Eothenomys chinensis	Alticola argentatus	Volemys millicens	Mesocricetus auratus	3879438	4713	0.00243102	0.00353518	1892	2821	4713	-0.197114	183.119	0	13
Eothenomys chinensis	Alticola stoliczkanus	Volemys musseri	Mesocricetus auratus	4143995	4790	0.00235739	0.00348142	2134	2656	4790	-0.108977	56.886	4.61853e-14	13
Eothenomys chinensis	Craseomys rufocanus	Proedromys liangshanensis	Mesocricetus auratus	5238904	6354	0.00229657	0.00388817	2974	3380	6354	-0.0638968	25.9421	3.51815e-07	13
Eothenomys chinensis	Myodes centralis	Volemys musseri	Mesocricetus auratus	5491012	6813	0.00221853	0.00352021	3083	3730	6813	-0.0949655	61.4427	4.55191e-15	13
Eothenomys chinensis	Myodes centralis	Proedromys liangshanensis	Mesocricetus auratus	5283817	6466	0.00227629	0.00382295	2926	3540	6466	-0.0949582	58.3044	2.24265e-14	13
Eothenomys chinensis	Craseomys rufocanus	Volemys musseri	Mesocricetus auratus	5464940	6598	0.00224916	0.00357675	3079	3519	6598	-0.0666869	29.3422	6.06594e-08	13
Eothenomys chinensis	Alticola strelzowi	Proedromys liangshanensis	Mesocricetus auratus	4874691	5461	0.00233492	0.00383265	2673	2788	5461	-0.0210584	2.42172	0.119664	none
Eothenomys chinensis	Myodes rutilus	Proedromys liangshanensis	Mesocricetus auratus	5751774	6648	0.00219889	0.00380348	3366	3282	6648	0.0126354	1.06137	0.302903	none
Eothenomys chinensis	Myodes rutilus	Volemys musseri	Mesocricetus auratus	5997042	6823	0.00213372	0.00349831	3383	3440	6823	-0.0083541	0.476183	0.490156	none
Eothenomys chinensis	Myodes centralis	Proedromys bedfordi	Mesocricetus auratus	5104560	6050	0.00220519	0.00378372	2704	3346	6050	-0.106116	68.1263	1.11022e-16	13
Eothenomys chinensis	Craseomys rufocanus	Volemys millicens	Mesocricetus auratus	5310652	6408	0.00222995	0.0036286	2958	3450	6408	-0.076779	37.7753	7.93813e-10	13
Eothenomys chinensis	Alticola stoliczkanus	Neodon nyalamensis	Mesocricetus auratus	3911476	4362	0.00235704	0.00360254	1934	2428	4362	-0.113251	55.9459	7.4496e-14	13
Eothenomys chinensis	Alticola argentatus	Neodon linzhiensis	Mesocricetus auratus	4050140	4886	0.00239597	0.00354025	1971	2915	4886	-0.193205	182.386	0	13
Eothenomys chinensis	Alticola stoliczkanus	Neodon shergylaensis	Mesocricetus auratus	3522461	4068	0.0023881	0.00353034	1810	2258	4068	-0.110128	49.3373	2.15528e-12	13
Eothenomys chinensis	Alticola stoliczkanus	Neodon bomiensis	Mesocricetus auratus	2881194	3036	0.00237887	0.0035402	1377	1659	3036	-0.0928854	26.1937	3.08832e-07	13
Eothenomys chinensis	Alticola stoliczkanus	Neodon irene	Mesocricetus auratus	3961849	4481	0.00235029	0.00359838	1970	2511	4481	-0.120732	65.316	6.66134e-16	13
Eothenomys chinensis	Alticola stoliczkanus	Neodon forresti	Mesocricetus auratus	3940704	4475	0.00236379	0.00361687	1998	2477	4475	-0.107039	51.2717	8.04246e-13	13
Eothenomys chinensis	Alticola stoliczkanus	Neodon fuscus	Mesocricetus auratus	4344594	5008	0.00235028	0.00356374	2210	2798	5008	-0.117412	69.0383	1.11022e-16	13
Eothenomys chinensis	Alticola stoliczkanus	Neodon chayuensis	Mesocricetus auratus	4101358	4635	0.00233313	0.00354188	2027	2608	4635	-0.125351	72.8287	0	13
Eothenomys chinensis	Alticola argentatus	Neodon sikimensis	Mesocricetus auratus	2902999	3517	0.00250913	0.00355959	1409	2108	3517	-0.198749	138.926	0	13
Eothenomys chinensis	Alticola argentatus	Neodon leucurus	Mesocricetus auratus	3823933	4597	0.0024263	0.00363147	1828	2769	4597	-0.204699	192.621	0	13
Eothenomys chinensis	Alticola stoliczkanus	Neodon bershulaensis	Mesocricetus auratus	4271373	4954	0.00235147	0.00354886	2217	2737	4954	-0.104966	54.5822	1.49103e-13	13
Eothenomys chinensis	Alticola argentatus	Neodon bomiensis	Mesocricetus auratus	2771838	3151	0.00242907	0.00348018	1255	1896	3151	-0.203427	130.397	0	13
Eothenomys chinensis	Alticola argentatus	Neodon fuscus	Mesocricetus auratus	4172705	5080	0.00242121	0.00353548	2060	3020	5080	-0.188976	181.417	0	13
Eothenomys chinensis	Alticola argentatus	Neodon clarkei	Mesocricetus auratus	3093730	3741	0.00245836	0.00355501	1479	2262	3741	-0.209302	163.884	0	13
Eothenomys chinensis	Alticola stoliczkanus	Neodon clarkei	Mesocricetus auratus	3217148	3661	0.00236669	0.00356558	1637	2024	3661	-0.105709	40.9093	1.59459e-10	13
Eothenomys chinensis	Alticola argentatus	Neodon chayuensis	Mesocricetus auratus	3942116	4758	0.00239922	0.0035188	1895	2863	4758	-0.203447	196.937	0	13
Eothenomys chinensis	Alticola argentatus	Neodon liaoruii	Mesocricetus auratus	3813872	4475	0.00238878	0.00345836	1793	2682	4475	-0.198659	176.608	0	13
Eothenomys chinensis	Alticola argentatus	Neodon bershulaensis	Mesocricetus auratus	4102708	4925	0.00241962	0.00350464	1968	2957	4925	-0.200812	198.603	0	13
Eothenomys chinensis	Alticola strelzowi	Neodon forresti	Mesocricetus auratus	4816489	5206	0.00227375	0.00366102	2528	2678	5206	-0.0288129	4.32194	0.0376241	none
Eothenomys chinensis	Alticola stoliczkanus	Neodon medogensis	Mesocricetus auratus	3931869	4500	0.00235448	0.00352015	1976	2524	4500	-0.121778	66.7342	3.33067e-16	13
Eothenomys chinensis	Alticola argentatus	Neodon shergylaensis	Mesocricetus auratus	3384474	4167	0.00246641	0.00351613	1631	2536	4167	-0.217183	196.55	0	13
Eothenomys chinensis	Alticola argentatus	Neodon medogensis	Mesocricetus auratus	3781523	4554	0.00243711	0.00349357	1792	2762	4554	-0.213	206.61	0	13
Eothenomys chinensis	Alticola strelzowi	Neodon chayuensis	Mesocricetus auratus	5008404	5432	0.00224642	0.00357759	2683	2749	5432	-0.0121502	0.801915	0.370522	none
Eothenomys chinensis	Alticola strelzowi	Neodon bershulaensis	Mesocricetus auratus	5234657	5769	0.00225736	0.00356313	2834	2935	5769	-0.0175074	1.76824	0.1836	none
Eothenomys chinensis	Alticola argentatus	Neodon irene	Mesocricetus auratus	3815627	4580	0.00242201	0.00355086	1842	2738	4580	-0.195633	175.287	0	13
Eothenomys chinensis	Alticola strelzowi	Neodon bomiensis	Mesocricetus auratus	3475555	3608	0.00228899	0.00355893	1793	1815	3608	-0.00609756	0.134146	0.714171	none
Eothenomys chinensis	Alticola stoliczkanus	Neodon linzhiensis	Mesocricetus auratus	4210443	4749	0.00232125	0.0035688	2128	2621	4749	-0.103811	51.179	8.43214e-13	13
Eothenomys chinensis	Alticola stoliczkanus	Neodon liaoruii	Mesocricetus auratus	3947629	4396	0.00232076	0.00347569	1938	2458	4396	-0.118289	61.5105	4.44089e-15	13
Eothenomys chinensis	Alticola argentatus	Neodon nyalamensis	Mesocricetus auratus	3759722	4471	0.00241255	0.00355685	1781	2690	4471	-0.20331	184.809	0	13
Eothenomys chinensis	Alticola strelzowi	Neodon clarkei	Mesocricetus auratus	3905385	4311	0.00227506	0.00358159	2099	2212	4311	-0.026212	2.96196	0.0852447	none
Eothenomys chinensis	Alticola stoliczkanus	Neodon namcharbawaensis	Mesocricetus auratus	4276142	4997	0.00234066	0.00348761	2215	2782	4997	-0.113468	64.3364	9.99201e-16	13
Eothenomys chinensis	Alticola argentatus	Neodon namcharbawaensis	Mesocricetus auratus	4107327	5078	0.00241921	0.00347032	2004	3074	5078	-0.210713	225.463	0	13
Eothenomys chinensis	Alticola argentatus	Neodon forresti	Mesocricetus auratus	3796309	4491	0.00244461	0.00358723	1802	2689	4491	-0.197506	175.188	0	13
Eothenomys chinensis	Alticola strelzowi	Neodon medogensis	Mesocricetus auratus	4801597	5225	0.00227133	0.00355913	2532	2693	5225	-0.0308134	4.96096	0.0259259	none
Eothenomys chinensis	Alticola strelzowi	Neodon irene	Mesocricetus auratus	4839609	5245	0.00227002	0.00362209	2521	2724	5245	-0.0387035	7.85682	0.00506295	13
Eothenomys chinensis	Alticola strelzowi	Neodon fuscus	Mesocricetus auratus	5326891	5938	0.00227037	0.00363017	2878	3060	5938	-0.0306501	5.57831	0.0181843	none
Eothenomys chinensis	Alticola stoliczkanus	Neodon leucurus	Mesocricetus auratus	3977722	4512	0.00235021	0.00366058	1997	2515	4512	-0.114805	59.469	1.24345e-14	13
Eothenomys chinensis	Alticola stoliczkanus	Neodon sikimensis	Mesocricetus auratus	3015159	3345	0.00240966	0.003545	1483	1862	3345	-0.113303	42.942	5.63869e-11	13
Eothenomys chinensis	Alticola strelzowi	Neodon sikimensis	Mesocricetus auratus	3665954	3955	0.00233745	0.0036097	1901	2054	3955	-0.0386852	5.91884	0.0149798	none
Eothenomys chinensis	Alticola strelzowi	Neodon liaoruii	Mesocricetus auratus	4823509	5111	0.00222888	0.00349621	2504	2607	5111	-0.0201526	2.07572	0.149659	none
Eothenomys chinensis	Alticola strelzowi	Neodon linzhiensis	Mesocricetus auratus	5160292	5612	0.00224154	0.00363516	2746	2866	5612	-0.0213828	2.56593	0.109188	none
Eothenomys chinensis	Alticola strelzowi	Neodon namcharbawaensis	Mesocricetus auratus	5246344	5901	0.00225681	0.00352245	2851	3050	5901	-0.0337231	6.7109	0.00958255	13
Eothenomys chinensis	Alticola strelzowi	Neodon leucurus	Mesocricetus auratus	4854262	5250	0.00225245	0.00369016	2596	2654	5250	-0.0110476	0.640762	0.423435	none
Eothenomys chinensis	Alticola strelzowi	Neodon nyalamensis	Mesocricetus auratus	4779529	5151	0.00225577	0.00362133	2517	2634	5151	-0.022714	2.65754	0.10306	none
Eothenomys chinensis	Alticola strelzowi	Neodon shergylaensis	Mesocricetus auratus	4290750	4781	0.00230274	0.00354897	2316	2465	4781	-0.031165	4.64359	0.0311697	none
Eothenomys chinensis	Craseomys rufocanus	Neodon chayuensis	Mesocricetus auratus	5393782	6356	0.00221996	0.00363863	2981	3375	6356	-0.0619887	24.4235	7.73183e-07	13
Eothenomys chinensis	Craseomys rufocanus	Neodon bershulaensis	Mesocricetus auratus	5646800	6781	0.00221842	0.00361125	3204	3577	6781	-0.0550066	20.5175	5.90893e-06	13
Eothenomys chinensis	Craseomys rufocanus	Neodon fuscus	Mesocricetus auratus	5748434	6973	0.00222339	0.003659	3238	3735	6973	-0.0712749	35.4236	2.65249e-09	13
Eothenomys chinensis	Craseomys rufocanus	Neodon forresti	Mesocricetus auratus	5189822	6137	0.00224054	0.00370889	2890	3247	6137	-0.0581717	20.7673	5.18606e-06	13
Eothenomys chinensis	Craseomys rufocanus	Neodon bomiensis	Mesocricetus auratus	3724397	4196	0.00222009	0.00356695	1940	2256	4196	-0.0753098	23.7979	1.06999e-06	13
Eothenomys chinensis	Craseomys rufocanus	Neodon clarkei	Mesocricetus auratus	4203374	4930	0.00225069	0.00365201	2323	2607	4930	-0.0576065	16.3602	5.23723e-05	13
Eothenomys chinensis	Craseomys rufocanus	Neodon medogensis	Mesocricetus auratus	5165944	6144	0.00223628	0.00361168	2871	3273	6144	-0.0654297	26.3027	2.91875e-07	13
Eothenomys chinensis	Craseomys rufocanus	Neodon liaoruii	Mesocricetus auratus	5166761	6031	0.00218619	0.00352847	2831	3200	6031	-0.0611839	22.5769	2.01903e-06	13
Eothenomys chinensis	Craseomys rufocanus	Neodon linzhiensis	Mesocricetus auratus	5552655	6584	0.00220057	0.00366122	3121	3463	6584	-0.0519441	17.7649	2.49954e-05	13
Eothenomys chinensis	Craseomys rufocanus	Neodon leucurus	Mesocricetus auratus	5239813	6225	0.00222527	0.00373763	2905	3320	6225	-0.0666667	27.6667	1.44125e-07	13
Eothenomys chinensis	Craseomys rufocanus	Neodon irene	Mesocricetus auratus	5216834	6126	0.00221782	0.00365423	2874	3252	6126	-0.0617042	23.3242	1.36868e-06	13
Eothenomys chinensis	Craseomys rufocanus	Neodon shergylaensis	Mesocricetus auratus	4613263	5527	0.00224852	0.00358998	2579	2948	5527	-0.0667632	24.6356	6.92601e-07	13
Eothenomys chinensis	Craseomys rufocanus	Neodon namcharbawaensis	Mesocricetus auratus	5658981	6946	0.00222284	0.00356584	3240	3706	6946	-0.067089	31.2635	2.2528e-08	13
Eothenomys chinensis	Craseomys rufocanus	Neodon nyalamensis	Mesocricetus auratus	5153558	6095	0.00222516	0.00367363	2817	3278	6095	-0.0756358	34.8681	3.52816e-09	13
Eothenomys chinensis	Myodes centralis	Neodon bomiensis	Mesocricetus auratus	3760514	4267	0.00222629	0.00355922	1900	2367	4267	-0.109445	51.1106	8.73079e-13	13
Eothenomys chinensis	Myodes centralis	Neodon clarkei	Mesocricetus auratus	4208203	5000	0.00224027	0.00360979	2245	2755	5000	-0.102	52.02	5.49338e-13	13
Eothenomys chinensis	Craseomys rufocanus	Neodon sikimensis	Mesocricetus auratus	3955847	4712	0.00229256	0.00364423	2211	2501	4712	-0.061545	17.848	2.39265e-05	13
Eothenomys chinensis	Myodes centralis	Neodon forresti	Mesocricetus auratus	5222354	6271	0.00223156	0.00366923	2831	3440	6271	-0.0971137	59.1422	1.46549e-14	13
Eothenomys chinensis	Myodes centralis	Neodon bershulaensis	Mesocricetus auratus	5677937	6860	0.00221198	0.00357308	3102	3758	6860	-0.0956268	62.7312	2.33147e-15	13
Eothenomys chinensis	Myodes centralis	Neodon leucurus	Mesocricetus auratus	5256278	6253	0.00219461	0.0036884	2810	3443	6253	-0.101231	64.0795	1.22125e-15	13
Eothenomys chinensis	Myodes centralis	Neodon linzhiensis	Mesocricetus auratus	5588086	6679	0.00218304	0.00361814	3015	3664	6679	-0.0971702	63.0635	1.9984e-15	13
Eothenomys chinensis	Myodes centralis	Neodon chayuensis	Mesocricetus auratus	5428769	6516	0.00219212	0.00357259	2915	3601	6516	-0.105279	72.2216	0	13
Eothenomys chinensis	Myodes rutilus	Neodon clarkei	Mesocricetus auratus	4588198	5155	0.00216741	0.00358665	2582	2573	5155	0.00174588	0.0157129	0.900246	none
Eothenomys chinensis	Myodes centralis	Neodon irene	Mesocricetus auratus	5254050	6329	0.00221981	0.00362378	2814	3515	6329	-0.11076	77.6428	0	13
Eothenomys chinensis	Myodes centralis	Neodon liaoruii	Mesocricetus auratus	5214132	6134	0.00218301	0.00350408	2773	3361	6134	-0.0958591	56.3652	6.01741e-14	13
Eothenomys chinensis	Myodes centralis	Neodon shergylaensis	Mesocricetus auratus	4636176	5675	0.00224495	0.00355843	2528	3147	5675	-0.109075	67.5174	2.22045e-16	13
Eothenomys chinensis	Myodes centralis	Neodon fuscus	Mesocricetus auratus	5783622	7141	0.00221366	0.00361512	3201	3940	7141	-0.103487	76.4768	0	13
Eothenomys chinensis	Myodes centralis	Neodon medogensis	Mesocricetus auratus	5194624	6246	0.00222345	0.00356041	2796	3450	6246	-0.104707	68.4784	1.11022e-16	13
Eothenomys chinensis	Myodes centralis	Neodon nyalamensis	Mesocricetus auratus	5176180	6206	0.0022194	0.00363473	2778	3428	6206	-0.104737	68.0793	1.11022e-16	13
Eothenomys chinensis	Myodes centralis	Neodon sikimensis	Mesocricetus auratus	3958946	4675	0.0022679	0.00358688	2044	2631	4675	-0.125561	73.7046	0	13
Eothenomys chinensis	Myodes rutilus	Neodon shergylaensis	Mesocricetus auratus	5049325	5761	0.00215861	0.00351943	2849	2912	5761	-0.0109356	0.688943	0.406524	none
Eothenomys chinensis	Myodes centralis	Neodon namcharbawaensis	Mesocricetus auratus	5685804	7040	0.00220822	0.00351784	3160	3880	7040	-0.102273	73.6364	0	13
Eothenomys chinensis	Myodes rutilus	Neodon fuscus	Mesocricetus auratus	6328610	7273	0.00213064	0.00359487	3618	3655	7273	-0.00508731	0.18823	0.664394	none
Eothenomys chinensis	Myodes rutilus	Neodon nyalamensis	Mesocricetus auratus	5649469	6340	0.00214047	0.00360596	3138	3202	6340	-0.0100946	0.646057	0.421526	none
Eothenomys chinensis	Myodes rutilus	Neodon bomiensis	Mesocricetus auratus	4076505	4423	0.00213443	0.00351833	2179	2244	4423	-0.0146959	0.955234	0.328391	none
Eothenomys chinensis	Myodes rutilus	Neodon bershulaensis	Mesocricetus auratus	6205530	7056	0.00212931	0.00353713	3507	3549	7056	-0.00595238	0.25	0.617075	none
Eothenomys chinensis	Myodes rutilus	Neodon sikimensis	Mesocricetus auratus	4295453	4843	0.00220489	0.00358612	2421	2422	4843	-0.000206484	0.000206484	0.988535	none
Eothenomys chinensis	Myodes rutilus	Neodon chayuensis	Mesocricetus auratus	5937098	6704	0.00211197	0.0035466	3340	3364	6704	-0.00357995	0.0859189	0.769431	none
Eothenomys chinensis	Myodes rutilus	Neodon liaoruii	Mesocricetus auratus	5689477	6203	0.00209764	0.00346205	3091	3112	6203	-0.00338546	0.0710946	0.78975	none
Eothenomys chinensis	Myodes rutilus	Neodon forresti	Mesocricetus auratus	5691255	6399	0.00214786	0.00363856	3192	3207	6399	-0.00234412	0.0351617	0.851257	none
Eothenomys chinensis	Myodes rutilus	Neodon leucurus	Mesocricetus auratus	5744218	6366	0.00212535	0.00366129	3169	3197	6366	-0.00439837	0.123154	0.725638	none
Eothenomys chinensis	Myodes rutilus	Neodon linzhiensis	Mesocricetus auratus	6110802	6850	0.00211331	0.00360575	3403	3447	6850	-0.00642336	0.282628	0.594984	none
Eothenomys chinensis	Myodes rutilus	Neodon namcharbawaensis	Mesocricetus auratus	6222896	7173	0.00212256	0.00349038	3575	3598	7173	-0.00320647	0.0737488	0.785955	none
Eothenomys chinensis	Myodes rutilus	Neodon irene	Mesocricetus auratus	5723907	6458	0.00214268	0.00360064	3199	3259	6458	-0.0092908	0.557448	0.45529	none
Eothenomys chinensis	Myodes rutilus	Neodon medogensis	Mesocricetus auratus	5675255	6361	0.00215039	0.00354028	3156	3205	6361	-0.00770319	0.377456	0.538968	none
Eothenomys chinensis	Alticola stoliczkanus	Alexandromys maximowiczii	Mesocricetus auratus	3893208	4362	0.00233329	0.00356724	1929	2433	4362	-0.115543	58.2338	2.33147e-14	13
Eothenomys chinensis	Myodes centralis	Lasiopodomys brandtii	Mesocricetus auratus	4755019	5599	0.00218842	0.00369788	2562	3037	5599	-0.0848366	40.2974	2.18102e-10	13
Eothenomys chinensis	Craseomys rufocanus	Alexandromys fortis	Mesocricetus auratus	5152571	6237	0.00225024	0.00375216	2922	3315	6237	-0.0630111	24.7633	6.48184e-07	13
Eothenomys chinensis	Myodes centralis	Alexandromys oeconomus	Mesocricetus auratus	5829783	7168	0.00220051	0.00358851	3214	3954	7168	-0.103237	76.3951	0	13
Eothenomys chinensis	Alticola stoliczkanus	Alexandromys limnophilus	Mesocricetus auratus	3947479	4518	0.00236353	0.00363016	1998	2520	4518	-0.115538	60.3108	8.10463e-15	13
Eothenomys chinensis	Alticola argentatus	Microtus agrestis	Mesocricetus auratus	3615180	4186	0.00237609	0.00359982	1653	2533	4186	-0.210225	184.998	0	13
Eothenomys chinensis	Alticola argentatus	Alexandromys limnophilus	Mesocricetus auratus	3797707	4563	0.00244147	0.0036235	1799	2764	4563	-0.211484	204.082	0	13
Eothenomys chinensis	Alticola stoliczkanus	Alexandromys oeconomus	Mesocricetus auratus	4378928	5030	0.00235023	0.00356143	2241	2789	5030	-0.108946	59.7026	1.09912e-14	13
Eothenomys chinensis	Alticola strelzowi	Lasiopodomys brandtii	Mesocricetus auratus	4395690	4632	0.00225118	0.00369629	2298	2334	4632	-0.00777202	0.279793	0.596837	none
Eothenomys chinensis	Alticola argentatus	Alexandromys oeconomus	Mesocricetus auratus	4202458	5124	0.00242061	0.00353716	2055	3069	5124	-0.197892	200.663	0	13
Eothenomys chinensis	Myodes rutilus	Alexandromys limnophilus	Mesocricetus auratus	5699092	6467	0.00215025	0.00364159	3198	3269	6467	-0.0109788	0.779496	0.377295	none
Eothenomys chinensis	Alticola strelzowi	Microtus agrestis	Mesocricetus auratus	4584913	4735	0.00223221	0.00368344	2333	2402	4735	-0.0145723	1.00549	0.315985	none
Eothenomys chinensis	Myodes centralis	Lasiopodomys gregalis	Mesocricetus auratus	2897031	3324	0.0022687	0.00372528	1494	1830	3324	-0.101083	33.9639	5.61442e-09	13
Eothenomys chinensis	Alticola strelzowi	Microtus ilaeus	Mesocricetus auratus	5397659	6055	0.00225088	0.00362152	2965	3090	6055	-0.0206441	2.58051	0.108187	none
Eothenomys chinensis	Alticola stoliczkanus	Microtus agrestis	Mesocricetus auratus	3759292	4101	0.0023019	0.00363626	1836	2265	4101	-0.104609	44.8771	2.09797e-11	13
Eothenomys chinensis	Alticola strelzowi	Alexandromys oeconomus	Mesocricetus auratus	5368128	5915	0.00225907	0.00359883	2891	3024	5915	-0.0224852	2.99053	0.0837526	none
Eothenomys chinensis	Alticola strelzowi	Alexandromys fortis	Mesocricetus auratus	4778744	5306	0.00228878	0.0037094	2601	2705	5306	-0.0196005	2.03845	0.153366	none
Eothenomys chinensis	Alticola stoliczkanus	Lasiopodomys gregalis	Mesocricetus auratus	2229374	2386	0.00238968	0.00369196	1055	1331	2386	-0.115675	31.9262	1.6014e-08	13
Eothenomys chinensis	Alticola argentatus	Lasiopodomys gregalis	Mesocricetus auratus	2166569	2432	0.00248527	0.0036612	981	1451	2432	-0.193257	90.8306	0	13
Eothenomys chinensis	Alticola stoliczkanus	Microtus ilaeus	Mesocricetus auratus	4389866	5175	0.00234301	0.00358399	2312	2863	5175	-0.106473	58.6669	1.86517e-14	13
Eothenomys chinensis	Craseomys rufocanus	Microtus ilaeus	Mesocricetus auratus	5821874	7096	0.00221758	0.0036639	3308	3788	7096	-0.0676437	32.469	1.21109e-08	13
Eothenomys chinensis	Myodes centralis	Microtus ilaeus	Mesocricetus auratus	5848984	7284	0.00219987	0.0036202	3265	4019	7284	-0.103515	78.05	0	13
Eothenomys chinensis	Alticola strelzowi	Alexandromys maximowiczii	Mesocricetus auratus	4758159	5133	0.00224047	0.00359777	2522	2611	5133	-0.0173388	1.54315	0.214149	none
Eothenomys chinensis	Alticola stoliczkanus	Lasiopodomys brandtii	Mesocricetus auratus	3601210	4017	0.00233227	0.00366113	1813	2204	4017	-0.0973363	38.0585	6.86549e-10	13
Eothenomys chinensis	Alticola argentatus	Alexandromys maximowiczii	Mesocricetus auratus	3757853	4397	0.00240842	0.0035634	1749	2648	4397	-0.204458	183.807	0	13
Eothenomys chinensis	Craseomys rufocanus	Lasiopodomys brandtii	Mesocricetus auratus	4723975	5516	0.00220132	0.00375679	2661	2855	5516	-0.0351704	6.82306	0.00899882	13
Eothenomys chinensis	Craseomys rufocanus	Alexandromys oeconomus	Mesocricetus auratus	5798862	6968	0.00222457	0.00363761	3279	3689	6968	-0.0588404	24.1246	9.03008e-07	13
Eothenomys chinensis	Alticola strelzowi	Lasiopodomys gregalis	Mesocricetus auratus	2707497	2699	0.00230194	0.00373121	1371	1328	2699	0.0159318	0.685069	0.407847	none
Eothenomys chinensis	Myodes centralis	Alexandromys limnophilus	Mesocricetus auratus	5217739	6355	0.00223152	0.00365843	2791	3564	6355	-0.121637	94.025	0	13
Eothenomys chinensis	Myodes centralis	Alexandromys fortis	Mesocricetus auratus	5171658	6398	0.00223081	0.00370752	2904	3494	6398	-0.0922163	54.4076	1.62981e-13	13
Eothenomys chinensis	Myodes rutilus	Lasiopodomys gregalis	Mesocricetus auratus	3135208	3224	0.00217434	0.00370422	1622	1602	3224	0.00620347	0.124069	0.724662	none
Eothenomys chinensis	Craseomys rufocanus	Alexandromys maximowiczii	Mesocricetus auratus	5119524	6038	0.00221232	0.00364555	2854	3184	6038	-0.0546539	18.0358	2.16793e-05	13
Eothenomys chinensis	Alticola stoliczkanus	Alexandromys fortis	Mesocricetus auratus	3903715	4497	0.00236992	0.00367093	2000	2497	4497	-0.110518	54.9275	1.25011e-13	13
Eothenomys chinensis	Alticola argentatus	Lasiopodomys brandtii	Mesocricetus auratus	3467256	4087	0.00241315	0.00366486	1684	2403	4087	-0.175924	126.489	0	13
Eothenomys chinensis	Craseomys rufocanus	Alexandromys limnophilus	Mesocricetus auratus	5198020	6274	0.00223826	0.00369492	2918	3356	6274	-0.0698119	30.5776	3.20772e-08	13
Eothenomys chinensis	Myodes rutilus	Lasiopodomys brandtii	Mesocricetus auratus	5177174	5674	0.0021249	0.00369478	2862	2812	5674	0.00881213	0.440606	0.50683	none
Eothenomys chinensis	Alticola strelzowi	Alexandromys limnophilus	Mesocricetus auratus	4822895	5228	0.00228193	0.0036771	2513	2715	5228	-0.0386381	7.8049	0.00521048	13
Eothenomys chinensis	Myodes centralis	Microtus agrestis	Mesocricetus auratus	4956073	5719	0.00219377	0.00369299	2586	3133	5719	-0.0956461	52.3184	4.71956e-13	13
Eothenomys chinensis	Myodes rutilus	Alexandromys fortis	Mesocricetus auratus	5643923	6497	0.00215169	0.00368618	3248	3249	6497	-0.000153917	0.000153917	0.990101	none
Eothenomys chinensis	Craseomys rufocanus	Microtus agrestis	Mesocricetus auratus	4912200	5683	0.00219423	0.00372018	2650	3033	5683	-0.067394	25.8119	3.76362e-07	13
Eothenomys chinensis	Myodes rutilus	Alexandromys maximowiczii	Mesocricetus auratus	5617537	6277	0.00211383	0.00356896	3168	3109	6277	0.00939939	0.554564	0.456459	none
Eothenomys chinensis	Craseomys rufocanus	Lasiopodomys gregalis	Mesocricetus auratus	2880694	3232	0.00224564	0.00373747	1543	1689	3232	-0.0451733	6.5953	0.0102248	none
Eothenomys chinensis	Myodes centralis	Alexandromys maximowiczii	Mesocricetus auratus	5158716	6198	0.00219318	0.00360497	2811	3387	6198	-0.0929332	53.5295	2.54685e-13	13
Eothenomys chinensis	Myodes rutilus	Microtus agrestis	Mesocricetus auratus	5389828	5836	0.00211111	0.00365749	2933	2903	5836	0.00514051	0.154215	0.694539	none
Eothenomys chinensis	Alticola argentatus	Alexandromys fortis	Mesocricetus auratus	3758134	4576	0.00245707	0.00366166	1821	2755	4576	-0.204108	190.637	0	13
Eothenomys chinensis	Myodes rutilus	Microtus ilaeus	Mesocricetus auratus	6404472	7399	0.00212367	0.00359023	3686	3713	7399	-0.00364914	0.0985268	0.753605	none
Eothenomys chinensis	Alticola argentatus	Microtus ilaeus	Mesocricetus auratus	4211964	5212	0.00241526	0.00355642	2095	3117	5212	-0.196086	200.4	0	13
Eothenomys chinensis	Myodes rutilus	Alexandromys oeconomus	Mesocricetus auratus	6379502	7304	0.00212344	0.00356113	3642	3662	7304	-0.00273823	0.0547645	0.814971	none
Eothenomys colurnus	Alticola argentatus	Volemys millicens	Mesocricetus auratus	3605041	4348	0.00245198	0.00354511	1757	2591	4348	-0.191812	159.971	0	13
Eothenomys colurnus	Alticola argentatus	Proedromys bedfordi	Mesocricetus auratus	3468239	4083	0.00244058	0.00373756	1642	2441	4083	-0.195689	156.356	0	13
Eothenomys colurnus	Myodes centralis	Volemys musseri	Mesocricetus auratus	5066895	5985	0.00223253	0.0035133	2702	3283	5985	-0.097076	56.4012	5.90639e-14	13
Eothenomys colurnus	Alticola stoliczkanus	Volemys millicens	Mesocricetus auratus	3734111	4213	0.00236107	0.00352353	1868	2345	4213	-0.113221	54.0064	1.9984e-13	13
Eothenomys colurnus	Alticola argentatus	Proedromys liangshanensis	Mesocricetus auratus	3567796	4377	0.00249314	0.00372527	1783	2594	4377	-0.185287	150.268	0	13
Eothenomys colurnus	Myodes rutilus	Volemys musseri	Mesocricetus auratus	5518134	6075	0.00215897	0.00350395	2999	3076	6075	-0.0126749	0.975967	0.323197	none
Eothenomys colurnus	Myodes centralis	Proedromys bedfordi	Mesocricetus auratus	4722526	5466	0.002229	0.00379326	2427	3039	5466	-0.111965	68.5225	1.11022e-16	13
Eothenomys colurnus	Craseomys rufocanus	Volemys millicens	Mesocricetus auratus	4895838	5737	0.00224497	0.00362726	2690	3047	5737	-0.0622276	22.2153	2.43728e-06	13
Eothenomys colurnus	Myodes centralis	Proedromys liangshanensis	Mesocricetus auratus	4871250	5677	0.00229962	0.00380405	2542	3135	5677	-0.104457	61.9428	3.55271e-15	13
Eothenomys colurnus	Alticola argentatus	Volemys musseri	Mesocricetus auratus	3692137	4425	0.00245887	0.00349046	1767	2658	4425	-0.201356	179.408	0	13
Eothenomys colurnus	Myodes rutilus	Volemys millicens	Mesocricetus auratus	5364896	5878	0.00216873	0.00357314	2882	2996	5878	-0.0193944	2.21096	0.137034	none
Eothenomys colurnus	Craseomys rufocanus	Proedromys bedfordi	Mesocricetus auratus	4686264	5418	0.00223045	0.00381162	2520	2898	5418	-0.0697674	26.3721	2.8158e-07	13
Eothenomys colurnus	Alticola strelzowi	Proedromys bedfordi	Mesocricetus auratus	4355740	4625	0.00229318	0.00378541	2252	2373	4625	-0.0261622	3.16562	0.0752038	none
Eothenomys colurnus	Myodes rutilus	Proedromys bedfordi	Mesocricetus auratus	5130386	5580	0.00215101	0.00375834	2764	2816	5580	-0.009319	0.484588	0.486352	none
Eothenomys colurnus	Alticola strelzowi	Volemys millicens	Mesocricetus auratus	4541342	4901	0.00230813	0.00358055	2388	2513	4901	-0.025505	3.18812	0.074175	none
Eothenomys colurnus	Alticola strelzowi	Proedromys liangshanensis	Mesocricetus auratus	4483238	4917	0.00236191	0.00381666	2408	2509	4917	-0.020541	2.07464	0.149765	none
Eothenomys colurnus	Alticola stoliczkanus	Volemys musseri	Mesocricetus auratus	3839206	4402	0.00236325	0.00346738	1978	2424	4402	-0.101318	45.1876	1.79031e-11	13
Eothenomys colurnus	Alticola stoliczkanus	Proedromys liangshanensis	Mesocricetus auratus	3692552	4175	0.00242718	0.00373258	1867	2308	4175	-0.105629	46.5823	8.78508e-12	13
Eothenomys colurnus	Myodes rutilus	Proedromys liangshanensis	Mesocricetus auratus	5285146	5837	0.00223097	0.00380453	2892	2945	5837	-0.00908001	0.48124	0.487861	none
Eothenomys colurnus	Alticola stoliczkanus	Proedromys bedfordi	Mesocricetus auratus	3588179	4017	0.00236123	0.00373316	1748	2269	4017	-0.129699	67.5731	2.22045e-16	13
Eothenomys colurnus	Craseomys rufocanus	Proedromys liangshanensis	Mesocricetus auratus	4826818	5624	0.00231519	0.00386621	2645	2979	5624	-0.0593883	19.8357	8.43915e-06	13
Eothenomys colurnus	Craseomys rufocanus	Volemys musseri	Mesocricetus auratus	5039848	5899	0.00225245	0.00356975	2791	3108	5899	-0.0537379	17.0349	3.66986e-05	13
Eothenomys colurnus	Myodes centralis	Volemys millicens	Mesocricetus auratus	4935427	5779	0.00223618	0.00359305	2570	3209	5779	-0.110573	70.656	0	13
Eothenomys colurnus	Alticola strelzowi	Volemys musseri	Mesocricetus auratus	4672772	5051	0.00230302	0.00351071	2480	2571	5051	-0.0180162	1.63948	0.200397	none
Eothenomys colurnus	Alticola argentatus	Neodon clarkei	Mesocricetus auratus	2892222	3415	0.00247543	0.00352471	1375	2040	3415	-0.194729	129.495	0	13
Eothenomys colurnus	Alticola argentatus	Neodon bershulaensis	Mesocricetus auratus	3805759	4521	0.00243552	0.00349812	1838	2683	4521	-0.186906	157.935	0	13
Eothenomys colurnus	Alticola argentatus	Neodon chayuensis	Mesocricetus auratus	3665820	4346	0.00242551	0.0035192	1748	2598	4346	-0.195582	166.245	0	13
Eothenomys colurnus	Alticola argentatus	Neodon shergylaensis	Mesocricetus auratus	3160481	3868	0.002477	0.00350382	1555	2313	3868	-0.195967	148.543	0	13
Eothenomys colurnus	Alticola argentatus	Neodon sikimensis	Mesocricetus auratus	2717727	3239	0.0025146	0.00353218	1299	1940	3239	-0.197901	126.854	0	13
Eothenomys colurnus	Alticola argentatus	Neodon leucurus	Mesocricetus auratus	3553967	4278	0.00244234	0.00362989	1759	2519	4278	-0.177653	135.016	0	13
Eothenomys colurnus	Alticola argentatus	Neodon nyalamensis	Mesocricetus auratus	3497338	4086	0.00243056	0.00353662	1662	2424	4086	-0.18649	142.106	0	13
Eothenomys colurnus	Alticola argentatus	Neodon liaoruii	Mesocricetus auratus	3546852	4167	0.00240143	0.00344806	1672	2495	4167	-0.197504	162.546	0	13
Eothenomys colurnus	Alticola argentatus	Neodon linzhiensis	Mesocricetus auratus	3754105	4451	0.00242468	0.00355165	1813	2638	4451	-0.185352	152.915	0	13
Eothenomys colurnus	Alticola argentatus	Neodon bomiensis	Mesocricetus auratus	2592655	2838	0.00244171	0.00347163	1127	1711	2838	-0.205779	120.175	0	13
Eothenomys colurnus	Alticola argentatus	Neodon irene	Mesocricetus auratus	3545611	4213	0.00244387	0.00355482	1707	2506	4213	-0.189651	151.531	0	13
Eothenomys colurnus	Alticola argentatus	Neodon forresti	Mesocricetus auratus	3527442	4131	0.00245787	0.00359382	1652	2479	4131	-0.200194	165.56	0	13
Eothenomys colurnus	Alticola stoliczkanus	Neodon forresti	Mesocricetus auratus	3655497	4069	0.00237451	0.0035991	1810	2259	4069	-0.110347	49.5456	1.93812e-12	13
Eothenomys colurnus	Alticola stoliczkanus	Neodon clarkei	Mesocricetus auratus	2997409	3361	0.00238439	0.00355107	1483	1878	3361	-0.117525	46.4222	9.53293e-12	13
Eothenomys colurnus	Alticola argentatus	Neodon medogensis	Mesocricetus auratus	3519453	4189	0.00244825	0.00347803	1664	2525	4189	-0.205538	176.968	0	13
Eothenomys colurnus	Alticola stoliczkanus	Neodon nyalamensis	Mesocricetus auratus	3625494	4016	0.00237002	0.00358206	1796	2220	4016	-0.105578	44.7649	2.22166e-11	13
Eothenomys colurnus	Alticola stoliczkanus	Neodon liaoruii	Mesocricetus auratus	3660015	4013	0.00233196	0.0034575	1777	2236	4013	-0.114378	52.4996	4.30322e-13	13
Eothenomys colurnus	Alticola argentatus	Neodon fuscus	Mesocricetus auratus	3868766	4682	0.00242687	0.00352671	1915	2767	4682	-0.181974	155.041	0	13
Eothenomys colurnus	Alticola stoliczkanus	Neodon chayuensis	Mesocricetus auratus	3799678	4240	0.00235638	0.00353168	1861	2379	4240	-0.12217	63.284	1.77636e-15	13
Eothenomys colurnus	Alticola argentatus	Neodon namcharbawaensis	Mesocricetus auratus	3810590	4654	0.00244122	0.00347158	1840	2814	4654	-0.209282	203.841	0	13
Eothenomys colurnus	Alticola strelzowi	Neodon bomiensis	Mesocricetus auratus	3229290	3291	0.00230592	0.00353599	1644	1647	3291	-0.000911577	0.00273473	0.958294	none
Eothenomys colurnus	Alticola stoliczkanus	Neodon fuscus	Mesocricetus auratus	4017714	4606	0.00234611	0.00354381	2061	2545	4606	-0.10508	50.8589	9.92539e-13	13
Eothenomys colurnus	Alticola stoliczkanus	Neodon namcharbawaensis	Mesocricetus auratus	3952476	4565	0.00234132	0.00346618	2032	2533	4565	-0.109748	54.9838	1.21569e-13	13
Eothenomys colurnus	Alticola stoliczkanus	Neodon bomiensis	Mesocricetus auratus	2684237	2820	0.0023815	0.00352493	1292	1528	2820	-0.0836879	19.7504	8.82453e-06	13
Eothenomys colurnus	Alticola stoliczkanus	Neodon linzhiensis	Mesocricetus auratus	3889693	4294	0.00234877	0.00357445	1940	2354	4294	-0.0964136	39.9152	2.65227e-10	13
Eothenomys colurnus	Alticola strelzowi	Neodon bershulaensis	Mesocricetus auratus	4809567	5206	0.00229636	0.00355692	2590	2616	5206	-0.00499424	0.12985	0.718587	none
Eothenomys colurnus	Alticola stoliczkanus	Neodon sikimensis	Mesocricetus auratus	2810642	3075	0.00240603	0.00351886	1377	1698	3075	-0.10439	33.5093	7.09252e-09	13
Eothenomys colurnus	Alticola stoliczkanus	Neodon medogensis	Mesocricetus auratus	3645068	4133	0.00235387	0.00349459	1832	2301	4133	-0.113477	53.2207	2.98095e-13	13
Eothenomys colurnus	Alticola stoliczkanus	Neodon irene	Mesocricetus auratus	3673282	4065	0.00236451	0.00358964	1811	2254	4065	-0.108979	48.2777	3.69926e-12	13
Eothenomys colurnus	Alticola strelzowi	Neodon forresti	Mesocricetus auratus	4440676	4724	0.00230258	0.00365113	2310	2414	4724	-0.0220152	2.28959	0.130245	none
Eothenomys colurnus	Alticola strelzowi	Neodon chayuensis	Mesocricetus auratus	4613779	4918	0.0022837	0.00357316	2441	2477	4918	-0.00732005	0.263522	0.607711	none
Eothenomys colurnus	Alticola stoliczkanus	Neodon shergylaensis	Mesocricetus auratus	3279210	3736	0.00238152	0.00349802	1646	2090	3736	-0.118844	52.7666	3.75588e-13	13
Eothenomys colurnus	Alticola stoliczkanus	Neodon bershulaensis	Mesocricetus auratus	3948932	4514	0.00236001	0.00351899	2010	2504	4514	-0.109437	54.062	1.94289e-13	13
Eothenomys colurnus	Alticola strelzowi	Neodon linzhiensis	Mesocricetus auratus	4744389	5045	0.00228343	0.0036295	2501	2544	5045	-0.00852329	0.366501	0.544917	none
Eothenomys colurnus	Alticola strelzowi	Neodon fuscus	Mesocricetus auratus	4894104	5361	0.00228847	0.00360097	2623	2738	5361	-0.0214512	2.46689	0.116268	none
Eothenomys colurnus	Alticola strelzowi	Neodon clarkei	Mesocricetus auratus	3620268	3930	0.00231944	0.00357073	1918	2012	3930	-0.0239186	2.24835	0.133757	none
Eothenomys colurnus	Alticola strelzowi	Neodon liaoruii	Mesocricetus auratus	4444588	4624	0.00226421	0.00348846	2300	2324	4624	-0.00519031	0.124567	0.724133	none
Eothenomys colurnus	Alticola strelzowi	Neodon leucurus	Mesocricetus auratus	4475988	4839	0.00228866	0.00368533	2413	2426	4839	-0.00268651	0.0349246	0.851754	none
Eothenomys colurnus	Alticola stoliczkanus	Neodon leucurus	Mesocricetus auratus	3689645	4182	0.0023612	0.003649	1903	2279	4182	-0.0899091	33.8058	6.0896e-09	13
Eothenomys colurnus	Alticola strelzowi	Neodon medogensis	Mesocricetus auratus	4428995	4750	0.00229443	0.00353342	2334	2416	4750	-0.0172632	1.41558	0.234132	none
Eothenomys colurnus	Alticola strelzowi	Neodon namcharbawaensis	Mesocricetus auratus	4821625	5324	0.00228595	0.0035094	2616	2708	5324	-0.0172802	1.58978	0.207357	none
Eothenomys colurnus	Alticola strelzowi	Neodon nyalamensis	Mesocricetus auratus	4404642	4643	0.00229406	0.00360716	2323	2320	4643	0.000646134	0.0019384	0.964883	none
Eothenomys colurnus	Alticola strelzowi	Neodon irene	Mesocricetus auratus	4461440	4780	0.00230217	0.00362439	2348	2432	4780	-0.0175732	1.47615	0.224378	none
Eothenomys colurnus	Alticola strelzowi	Neodon shergylaensis	Mesocricetus auratus	3971589	4352	0.00233206	0.00353033	2140	2212	4352	-0.0165441	1.19118	0.275092	none
Eothenomys colurnus	Alticola strelzowi	Neodon sikimensis	Mesocricetus auratus	3400915	3658	0.00234937	0.00358227	1785	1873	3658	-0.0240569	2.117	0.145671	none
Eothenomys colurnus	Craseomys rufocanus	Neodon bershulaensis	Mesocricetus auratus	5197883	6066	0.00224082	0.00360796	2912	3154	6066	-0.0398945	9.65447	0.00188892	13
Eothenomys colurnus	Craseomys rufocanus	Neodon leucurus	Mesocricetus auratus	4834020	5642	0.00223716	0.00372738	2694	2948	5642	-0.0450195	11.435	0.000720753	13
Eothenomys colurnus	Craseomys rufocanus	Neodon bomiensis	Mesocricetus auratus	3459008	3771	0.00222708	0.00355413	1775	1996	3771	-0.0586051	12.9517	0.000319625	13
Eothenomys colurnus	Craseomys rufocanus	Neodon clarkei	Mesocricetus auratus	3899573	4517	0.00225268	0.00361777	2169	2348	4517	-0.0396281	7.09342	0.00773673	13
Eothenomys colurnus	Craseomys rufocanus	Neodon forresti	Mesocricetus auratus	4791534	5481	0.00225878	0.00368222	2603	2878	5481	-0.0501733	13.7977	0.000203589	13
Eothenomys colurnus	Craseomys rufocanus	Neodon shergylaensis	Mesocricetus auratus	4271507	4947	0.00227028	0.00356988	2357	2590	4947	-0.0470993	10.9741	0.000923928	13
Eothenomys colurnus	Craseomys rufocanus	Neodon chayuensis	Mesocricetus auratus	4978870	5723	0.00223565	0.0036199	2720	3003	5723	-0.0494496	13.9942	0.000183372	13
Eothenomys colurnus	Craseomys rufocanus	Neodon nyalamensis	Mesocricetus auratus	4753209	5437	0.00223901	0.0036337	2594	2843	5437	-0.0457973	11.4035	0.000733046	13
Eothenomys colurnus	Craseomys rufocanus	Neodon irene	Mesocricetus auratus	4812348	5570	0.00223519	0.00364287	2643	2927	5570	-0.0509874	14.4804	0.000141623	13
Eothenomys colurnus	Craseomys rufocanus	Neodon medogensis	Mesocricetus auratus	4770413	5548	0.00224834	0.00358895	2634	2914	5548	-0.0504686	14.1312	0.000170491	13
Eothenomys colurnus	Craseomys rufocanus	Neodon liaoruii	Mesocricetus auratus	4772392	5427	0.00219355	0.00350532	2581	2846	5427	-0.0488299	12.9399	0.000321647	13
Eothenomys colurnus	Craseomys rufocanus	Neodon sikimensis	Mesocricetus auratus	3669158	4302	0.00229085	0.00360703	2067	2235	4302	-0.0390516	6.56067	0.0104257	none
Eothenomys colurnus	Craseomys rufocanus	Neodon fuscus	Mesocricetus auratus	5290707	6273	0.00222456	0.00363444	2961	3312	6273	-0.0559541	19.6399	9.34969e-06	13
Eothenomys colurnus	Myodes centralis	Neodon liaoruii	Mesocricetus auratus	4817669	5510	0.00219235	0.00348872	2484	3026	5510	-0.0983666	53.3147	2.84217e-13	13
Eothenomys colurnus	Myodes centralis	Neodon bershulaensis	Mesocricetus auratus	5232266	6049	0.00223995	0.00357436	2756	3293	6049	-0.088775	47.6722	5.03786e-12	13
Eothenomys colurnus	Myodes centralis	Neodon fuscus	Mesocricetus auratus	5331818	6268	0.00222316	0.00359647	2814	3454	6268	-0.102106	65.3478	6.66134e-16	13
Eothenomys colurnus	Myodes centralis	Neodon clarkei	Mesocricetus auratus	3906517	4464	0.00226673	0.00358516	1996	2468	4464	-0.105735	49.9068	1.61227e-12	13
Eothenomys colurnus	Craseomys rufocanus	Neodon linzhiensis	Mesocricetus auratus	5109249	5899	0.00222929	0.00365455	2816	3083	5899	-0.0452619	12.0849	0.00050831	13
Eothenomys colurnus	Myodes centralis	Neodon sikimensis	Mesocricetus auratus	3682610	4269	0.00227529	0.00356649	1911	2358	4269	-0.104708	46.8046	7.84273e-12	13
Eothenomys colurnus	Myodes centralis	Neodon chayuensis	Mesocricetus auratus	5014582	5761	0.00221683	0.00356755	2591	3170	5761	-0.100503	58.1915	2.37588e-14	13
Eothenomys colurnus	Myodes centralis	Neodon nyalamensis	Mesocricetus auratus	4787300	5447	0.00223842	0.00360307	2461	2986	5447	-0.0963833	50.6012	1.13176e-12	13
Eothenomys colurnus	Craseomys rufocanus	Neodon namcharbawaensis	Mesocricetus auratus	5209510	6169	0.00222766	0.00354621	2916	3253	6169	-0.054628	18.4096	1.78155e-05	13
Eothenomys colurnus	Myodes centralis	Neodon medogensis	Mesocricetus auratus	4808070	5522	0.00223478	0.00354966	2447	3075	5522	-0.113727	71.4205	0	13
Eothenomys colurnus	Myodes centralis	Neodon namcharbawaensis	Mesocricetus auratus	5246706	6224	0.00222673	0.00350915	2796	3428	6224	-0.101542	64.1748	1.11022e-15	13
Eothenomys colurnus	Myodes centralis	Neodon leucurus	Mesocricetus auratus	4859166	5541	0.00221365	0.00368762	2516	3025	5541	-0.0918607	46.7571	8.03535e-12	13
Eothenomys colurnus	Myodes centralis	Neodon linzhiensis	Mesocricetus auratus	5146615	5868	0.00221476	0.00361611	2653	3215	5868	-0.0957737	53.8248	2.19158e-13	13
Eothenomys colurnus	Myodes centralis	Neodon bomiensis	Mesocricetus auratus	3498941	3812	0.00224539	0.00354672	1699	2113	3812	-0.108604	44.9622	2.00873e-11	13
Eothenomys colurnus	Myodes rutilus	Neodon bershulaensis	Mesocricetus auratus	5701230	6246	0.00215927	0.00354551	3119	3127	6246	-0.00128082	0.0102466	0.919372	none
Eothenomys colurnus	Myodes centralis	Neodon shergylaensis	Mesocricetus auratus	4297710	5004	0.00226563	0.00354305	2226	2778	5004	-0.110312	60.8921	5.9952e-15	13
Eothenomys colurnus	Myodes rutilus	Neodon irene	Mesocricetus auratus	5268189	5718	0.00216573	0.00359749	2852	2866	5718	-0.00244841	0.0342777	0.853117	none
Eothenomys colurnus	Myodes centralis	Neodon forresti	Mesocricetus auratus	4827244	5452	0.00224611	0.00364737	2422	3030	5452	-0.111519	67.8034	2.22045e-16	13
Eothenomys colurnus	Myodes centralis	Neodon irene	Mesocricetus auratus	4853406	5532	0.0022409	0.00362076	2473	3059	5532	-0.105929	62.0745	3.33067e-15	13
Eothenomys colurnus	Myodes rutilus	Neodon fuscus	Mesocricetus auratus	5812878	6421	0.00214722	0.00358587	3211	3210	6421	0.000155739	0.000155739	0.990043	none
Eothenomys colurnus	Myodes rutilus	Neodon leucurus	Mesocricetus auratus	5290831	5809	0.00213653	0.00366691	2924	2885	5809	0.00671372	0.261835	0.608862	none
Eothenomys colurnus	Myodes rutilus	Neodon linzhiensis	Mesocricetus auratus	5609100	6107	0.00215195	0.00362077	3017	3090	6107	-0.0119535	0.872605	0.350235	none
Eothenomys colurnus	Myodes rutilus	Neodon chayuensis	Mesocricetus auratus	5465693	6039	0.00214794	0.00355518	3012	3027	6039	-0.00248385	0.0372578	0.846941	none
Eothenomys colurnus	Myodes rutilus	Neodon clarkei	Mesocricetus auratus	4244930	4649	0.00217801	0.00356384	2300	2349	4649	-0.0105399	0.516455	0.472358	none
Eothenomys colurnus	Myodes rutilus	Neodon liaoruii	Mesocricetus auratus	5245238	5579	0.00212698	0.00346433	2778	2801	5579	-0.0041226	0.0948199	0.758137	none
Eothenomys colurnus	Myodes rutilus	Neodon bomiensis	Mesocricetus auratus	3773631	3918	0.00216979	0.00353254	1937	1981	3918	-0.0112302	0.49413	0.482091	none
Eothenomys colurnus	Myodes rutilus	Neodon forresti	Mesocricetus auratus	5241445	5647	0.00216925	0.00363344	2790	2857	5647	-0.0118647	0.794935	0.372612	none
Eothenomys colurnus	Myodes rutilus	Neodon nyalamensis	Mesocricetus auratus	5201322	5689	0.00215955	0.0035875	2834	2855	5689	-0.00369133	0.077518	0.78069	none
Eothenomys colurnus	Myodes rutilus	Neodon namcharbawaensis	Mesocricetus auratus	5718915	6352	0.0021421	0.00348462	3148	3204	6352	-0.00881612	0.493703	0.48228	none
Eothenomys colurnus	Myodes rutilus	Neodon medogensis	Mesocricetus auratus	5230223	5757	0.00216434	0.00352843	2866	2891	5757	-0.00434254	0.108563	0.741786	none
Eothenomys colurnus	Myodes rutilus	Neodon sikimensis	Mesocricetus auratus	3984982	4367	0.0022108	0.00356689	2194	2173	4367	0.00480879	0.100985	0.750651	none
Eothenomys colurnus	Myodes rutilus	Neodon shergylaensis	Mesocricetus auratus	4662312	5161	0.00219194	0.00352298	2579	2582	5161	-0.000581283	0.00174385	0.96669	none
Eothenomys colurnus	Alticola argentatus	Alexandromys limnophilus	Mesocricetus auratus	3531647	4257	0.00246132	0.00360802	1708	2549	4257	-0.197557	166.145	0	13
Eothenomys colurnus	Alticola argentatus	Alexandromys maximowiczii	Mesocricetus auratus	3495851	4105	0.00241129	0.00354341	1656	2449	4105	-0.193179	153.191	0	13
Eothenomys colurnus	Alticola argentatus	Alexandromys fortis	Mesocricetus auratus	3491816	4214	0.00247006	0.00366385	1706	2508	4214	-0.190318	152.635	0	13
Eothenomys colurnus	Alticola argentatus	Microtus ilaeus	Mesocricetus auratus	3903667	4758	0.00243643	0.00355294	1933	2825	4758	-0.187474	167.227	0	13
Eothenomys colurnus	Alticola argentatus	Microtus agrestis	Mesocricetus auratus	3367334	3853	0.00241036	0.00361911	1562	2291	3853	-0.189203	137.929	0	13
Eothenomys colurnus	Alticola argentatus	Alexandromys oeconomus	Mesocricetus auratus	3895832	4744	0.00243555	0.00353602	1914	2830	4744	-0.193086	176.867	0	13
Eothenomys colurnus	Alticola argentatus	Lasiopodomys brandtii	Mesocricetus auratus	3233955	3791	0.0024402	0.00366077	1548	2243	3791	-0.183329	127.414	0	13
Eothenomys colurnus	Alticola stoliczkanus	Alexandromys fortis	Mesocricetus auratus	3614909	4140	0.00238706	0.00366261	1836	2304	4140	-0.113043	52.9043	3.50164e-13	13
Eothenomys colurnus	Alticola argentatus	Lasiopodomys gregalis	Mesocricetus auratus	2034001	2315	0.00248402	0.00363385	950	1365	2315	-0.179266	74.3952	0	13
Eothenomys colurnus	Alticola stoliczkanus	Lasiopodomys brandtii	Mesocricetus auratus	3344746	3670	0.00235369	0.00365312	1638	2032	3670	-0.107357	42.2986	7.83471e-11	13
Eothenomys colurnus	Alticola stoliczkanus	Microtus ilaeus	Mesocricetus auratus	4054325	4658	0.00236414	0.00358074	2073	2585	4658	-0.109918	56.2782	6.29496e-14	13
Eothenomys colurnus	Alticola stoliczkanus	Alexandromys limnophilus	Mesocricetus auratus	3658144	4116	0.00238058	0.00360559	1819	2297	4116	-0.116132	55.5112	9.29257e-14	13
Eothenomys colurnus	Alticola stoliczkanus	Alexandromys oeconomus	Mesocricetus auratus	4042740	4582	0.00236238	0.00354395	2045	2537	4582	-0.107377	52.8293	3.6382e-13	13
Eothenomys colurnus	Alticola strelzowi	Alexandromys fortis	Mesocricetus auratus	4402218	4786	0.00231486	0.00371091	2363	2423	4786	-0.0125366	0.752194	0.385783	none
Eothenomys colurnus	Alticola stoliczkanus	Alexandromys maximowiczii	Mesocricetus auratus	3609757	3993	0.00234974	0.00355509	1790	2203	3993	-0.103431	42.717	6.326e-11	13
Eothenomys colurnus	Alticola stoliczkanus	Microtus agrestis	Mesocricetus auratus	3489284	3785	0.00233931	0.00363348	1711	2074	3785	-0.0959049	34.8135	3.62853e-09	13
Eothenomys colurnus	Alticola strelzowi	Alexandromys limnophilus	Mesocricetus auratus	4446330	4807	0.00231314	0.00366808	2360	2447	4807	-0.0180986	1.57458	0.209543	none
Eothenomys colurnus	Alticola stoliczkanus	Lasiopodomys gregalis	Mesocricetus auratus	2090232	2210	0.00239973	0.0036771	1013	1197	2210	-0.0832579	15.3195	9.07767e-05	13
Eothenomys colurnus	Alticola strelzowi	Alexandromys maximowiczii	Mesocricetus auratus	4385914	4653	0.00227079	0.00360421	2339	2314	4653	0.00537288	0.134322	0.713992	none
Eothenomys colurnus	Craseomys rufocanus	Alexandromys fortis	Mesocricetus auratus	4751374	5608	0.00225882	0.00374192	2673	2935	5608	-0.046719	12.2404	0.000467665	13
Eothenomys colurnus	Alticola strelzowi	Lasiopodomys brandtii	Mesocricetus auratus	4059553	4242	0.00228486	0.00368581	2066	2176	4242	-0.0259312	2.85243	0.091236	none
Eothenomys colurnus	Craseomys rufocanus	Alexandromys limnophilus	Mesocricetus auratus	4798335	5611	0.00224786	0.00367065	2652	2959	5611	-0.054714	16.7972	4.1595e-05	13
Eothenomys colurnus	Craseomys rufocanus	Microtus agrestis	Mesocricetus auratus	4540214	5049	0.00221564	0.00370682	2407	2642	5049	-0.0465439	10.9378	0.000942215	13
Eothenomys colurnus	Craseomys rufocanus	Alexandromys maximowiczii	Mesocricetus auratus	4730262	5418	0.0022207	0.00363326	2620	2798	5418	-0.0328535	5.84791	0.0155955	none
Eothenomys colurnus	Alticola strelzowi	Alexandromys oeconomus	Mesocricetus auratus	4929075	5356	0.00228836	0.00359332	2647	2709	5356	-0.0115758	0.7177	0.396899	none
Eothenomys colurnus	Alticola strelzowi	Microtus agrestis	Mesocricetus auratus	4230990	4293	0.00226885	0.0036856	2136	2157	4293	-0.00489168	0.102725	0.748583	none
Eothenomys colurnus	Alticola strelzowi	Microtus ilaeus	Mesocricetus auratus	4952282	5462	0.00228723	0.00361066	2695	2767	5462	-0.013182	0.949103	0.329948	none
Eothenomys colurnus	Alticola strelzowi	Lasiopodomys gregalis	Mesocricetus auratus	2517391	2544	0.00233813	0.00371555	1286	1258	2544	0.0110063	0.308176	0.578802	none
Eothenomys colurnus	Craseomys rufocanus	Alexandromys oeconomus	Mesocricetus auratus	5331449	6265	0.00222866	0.00362584	2975	3290	6265	-0.0502793	15.838	6.90031e-05	13
Eothenomys colurnus	Myodes rutilus	Microtus agrestis	Mesocricetus auratus	4971719	5152	0.00213598	0.003651	2607	2545	5152	0.0120342	0.746118	0.387708	none
Eothenomys colurnus	Myodes rutilus	Alexandromys maximowiczii	Mesocricetus auratus	5177106	5584	0.00213787	0.00357333	2851	2733	5584	0.0211318	2.49355	0.114313	none
Eothenomys colurnus	Myodes centralis	Microtus agrestis	Mesocricetus auratus	4587901	5075	0.00221823	0.0036921	2312	2763	5075	-0.088867	40.079	2.43895e-10	13
Eothenomys colurnus	Myodes rutilus	Lasiopodomys brandtii	Mesocricetus auratus	4779887	5135	0.00214712	0.00368785	2554	2581	5135	-0.00525803	0.141967	0.706333	none
Eothenomys colurnus	Myodes centralis	Lasiopodomys brandtii	Mesocricetus auratus	4406537	4997	0.0022183	0.00368782	2235	2762	4997	-0.105463	55.5791	8.9817e-14	13
Eothenomys colurnus	Myodes centralis	Microtus ilaeus	Mesocricetus auratus	5386095	6418	0.00222434	0.00360609	2883	3535	6418	-0.101589	66.2362	4.44089e-16	13
Eothenomys colurnus	Myodes rutilus	Alexandromys oeconomus	Mesocricetus auratus	5856217	6521	0.00214908	0.00356531	3234	3287	6521	-0.00812759	0.430762	0.511615	none
Eothenomys colurnus	Myodes centralis	Alexandromys maximowiczii	Mesocricetus auratus	4772546	5504	0.00220805	0.00360028	2510	2994	5504	-0.087936	42.561	6.85103e-11	13
Eothenomys colurnus	Craseomys rufocanus	Lasiopodomys gregalis	Mesocricetus auratus	2689406	2979	0.00226035	0.00371383	1459	1520	2979	-0.0204767	1.24908	0.263729	none
Eothenomys colurnus	Myodes rutilus	Microtus ilaeus	Mesocricetus auratus	5878307	6589	0.00215207	0.00359649	3286	3303	6589	-0.00258006	0.043861	0.834112	none
Eothenomys colurnus	Myodes rutilus	Alexandromys fortis	Mesocricetus auratus	5194700	5798	0.00217972	0.003698	2903	2895	5798	0.00137979	0.0110383	0.916326	none
Eothenomys colurnus	Craseomys rufocanus	Microtus ilaeus	Mesocricetus auratus	5350278	6385	0.00222951	0.00364948	3046	3339	6385	-0.0458888	13.4454	0.000245605	13
Eothenomys colurnus	Myodes rutilus	Alexandromys limnophilus	Mesocricetus auratus	5250111	5740	0.00218329	0.00363626	2851	2889	5740	-0.00662021	0.251568	0.615973	none
Eothenomys colurnus	Myodes centralis	Alexandromys limnophilus	Mesocricetus auratus	4825424	5625	0.00225669	0.00365683	2501	3124	5625	-0.110756	69.0007	1.11022e-16	13
Eothenomys colurnus	Myodes centralis	Alexandromys oeconomus	Mesocricetus auratus	5368046	6283	0.00222725	0.00358799	2801	3482	6283	-0.108388	73.812	0	13
Eothenomys colurnus	Myodes centralis	Lasiopodomys gregalis	Mesocricetus auratus	2702358	3029	0.00226931	0.0037113	1375	1654	3029	-0.0921096	25.6986	3.99121e-07	13
Eothenomys colurnus	Craseomys rufocanus	Lasiopodomys brandtii	Mesocricetus auratus	4372131	4998	0.00221894	0.00374548	2403	2595	4998	-0.0384154	7.37575	0.00661092	13
Eothenomys colurnus	Myodes rutilus	Lasiopodomys gregalis	Mesocricetus auratus	2920786	3016	0.00219992	0.00369806	1527	1489	3016	0.0125995	0.47878	0.488976	none
Eothenomys colurnus	Myodes centralis	Alexandromys fortis	Mesocricetus auratus	4779197	5703	0.00225163	0.00370878	2605	3098	5703	-0.0864457	42.6177	6.65529e-11	13
Eothenomys custos	Alticola argentatus	Proedromys bedfordi	Mesocricetus auratus	3187417	3820	0.00239065	0.00367382	1655	2165	3820	-0.133508	68.089	1.11022e-16	13
Eothenomys custos	Alticola strelzowi	Proedromys bedfordi	Mesocricetus auratus	4012083	4484	0.00223811	0.00373092	2344	2140	4484	0.0454951	9.281	0.00231543	23
Eothenomys custos	Alticola argentatus	Volemys millicens	Mesocricetus auratus	3307590	4099	0.00241188	0.00351381	1826	2273	4099	-0.109051	48.7458	2.91378e-12	13
Eothenomys custos	Alticola strelzowi	Proedromys liangshanensis	Mesocricetus auratus	4128309	4824	0.00231838	0.00377479	2541	2283	4824	0.0534826	13.7985	0.000203498	23
Eothenomys custos	Alticola stoliczkanus	Volemys millicens	Mesocricetus auratus	3425406	4071	0.00233972	0.00350506	2005	2066	4071	-0.014984	0.914026	0.339048	none
Eothenomys custos	Alticola stoliczkanus	Proedromys bedfordi	Mesocricetus auratus	3285468	3877	0.00233331	0.00369689	1862	2015	3877	-0.0394635	6.03792	0.0140018	none
Eothenomys custos	Craseomys rufocanus	Proedromys bedfordi	Mesocricetus auratus	4292055	5311	0.00218054	0.00374879	2706	2605	5311	0.0190171	1.92073	0.165776	none
Eothenomys custos	Alticola argentatus	Proedromys liangshanensis	Mesocricetus auratus	3274415	4154	0.00246701	0.00367134	1826	2328	4154	-0.120847	60.6654	6.77236e-15	13
Eothenomys custos	Craseomys rufocanus	Proedromys liangshanensis	Mesocricetus auratus	4427749	5551	0.00226097	0.00380001	2890	2661	5551	0.0412538	9.44713	0.0021148	23
Eothenomys custos	Craseomys rufocanus	Volemys millicens	Mesocricetus auratus	4484717	5644	0.0021988	0.00358986	2918	2726	5644	0.0340184	6.53154	0.0105978	none
Eothenomys custos	Alticola stoliczkanus	Proedromys liangshanensis	Mesocricetus auratus	3386797	4035	0.00240581	0.00371324	2003	2032	4035	-0.00718711	0.208426	0.648004	none
Eothenomys custos	Alticola strelzowi	Volemys millicens	Mesocricetus auratus	4176930	4806	0.00226159	0.00355482	2559	2247	4806	0.0649189	20.2547	6.77874e-06	23
Eothenomys custos	Alticola argentatus	Volemys musseri	Mesocricetus auratus	3379902	4185	0.00242433	0.00345232	1830	2355	4185	-0.125448	65.8602	4.44089e-16	13
Eothenomys custos	Myodes centralis	Proedromys bedfordi	Mesocricetus auratus	4315564	5315	0.00218697	0.00372501	2608	2707	5315	-0.0186265	1.84403	0.17448	none
Eothenomys custos	Alticola stoliczkanus	Volemys musseri	Mesocricetus auratus	3509588	4271	0.00234728	0.00347206	2096	2175	4271	-0.0184968	1.46125	0.226731	none
Eothenomys custos	Alticola strelzowi	Volemys musseri	Mesocricetus auratus	4281983	4920	0.00225737	0.00349359	2622	2298	4920	0.0658537	21.3366	3.85307e-06	23
Eothenomys custos	Myodes centralis	Volemys musseri	Mesocricetus auratus	4615674	5867	0.00219545	0.00349261	2918	2949	5867	-0.00528379	0.163798	0.685684	none
Eothenomys custos	Myodes centralis	Volemys millicens	Mesocricetus auratus	4509169	5640	0.00219165	0.00354772	2805	2835	5640	-0.00531915	0.159574	0.689549	none
Eothenomys custos	Myodes centralis	Proedromys liangshanensis	Mesocricetus auratus	4454394	5580	0.00225912	0.00375427	2758	2822	5580	-0.0114695	0.73405	0.391574	none
Eothenomys custos	Craseomys rufocanus	Volemys musseri	Mesocricetus auratus	4597694	5812	0.0022172	0.00353971	3029	2783	5812	0.0423262	10.4123	0.00125182	23
Eothenomys custos	Myodes rutilus	Proedromys bedfordi	Mesocricetus auratus	4681784	5403	0.00211447	0.00369202	2912	2491	5403	0.0779197	32.8042	1.01925e-08	23
Eothenomys custos	Myodes rutilus	Proedromys liangshanensis	Mesocricetus auratus	4827132	5765	0.00219602	0.00372918	3168	2597	5765	0.099046	56.5552	5.4623e-14	23
Eothenomys custos	Myodes rutilus	Volemys millicens	Mesocricetus auratus	4898593	5781	0.00213316	0.00352596	3141	2640	5781	0.0866632	43.4183	4.42042e-11	23
Eothenomys custos	Myodes rutilus	Volemys musseri	Mesocricetus auratus	5019700	5980	0.00212881	0.00346405	3256	2724	5980	0.0889632	47.3284	6.00353e-12	23
Eothenomys custos	Myodes rutilus	Neodon irene	Mesocricetus auratus	4813857	5660	0.0021408	0.00355562	3087	2573	5660	0.0908127	46.6777	8.36742e-12	23
Eothenomys custos	Alticola argentatus	Neodon forresti	Mesocricetus auratus	3238468	3919	0.0024297	0.00355268	1706	2213	3919	-0.12937	65.5905	5.55112e-16	13
Eothenomys custos	Alticola argentatus	Neodon bomiensis	Mesocricetus auratus	2400162	2767	0.00238901	0.00344289	1215	1552	2767	-0.121793	41.0441	1.48834e-10	13
Eothenomys custos	Alticola argentatus	Neodon irene	Mesocricetus auratus	3263025	3963	0.00240283	0.00351261	1765	2198	3963	-0.109261	47.3099	6.0606e-12	13
Eothenomys custos	Alticola argentatus	Neodon chayuensis	Mesocricetus auratus	3360708	4132	0.00239994	0.00348907	1791	2341	4132	-0.133107	73.2091	0	13
Eothenomys custos	Alticola argentatus	Neodon leucurus	Mesocricetus auratus	3266178	4011	0.0024022	0.00358737	1750	2261	4011	-0.1274	65.1012	6.66134e-16	13
Eothenomys custos	Alticola argentatus	Neodon bershulaensis	Mesocricetus auratus	3485643	4246	0.00240917	0.00346672	1846	2400	4246	-0.130476	72.2836	0	13
Eothenomys custos	Alticola argentatus	Neodon fuscus	Mesocricetus auratus	3537537	4398	0.00239771	0.00350159	1935	2463	4398	-0.120055	63.3888	1.66533e-15	13
Eothenomys custos	Alticola argentatus	Neodon medogensis	Mesocricetus auratus	3230639	4002	0.00242057	0.00346185	1722	2280	4002	-0.13943	77.8021	0	13
Eothenomys custos	Alticola strelzowi	Neodon irene	Mesocricetus auratus	4110758	4607	0.00225092	0.00358255	2449	2158	4607	0.0631647	18.3809	1.80858e-05	23
Eothenomys custos	Alticola argentatus	Neodon linzhiensis	Mesocricetus auratus	3445310	4222	0.0023934	0.00351957	1857	2365	4222	-0.120322	61.1236	5.32907e-15	13
Eothenomys custos	Alticola stoliczkanus	Neodon linzhiensis	Mesocricetus auratus	3555877	4185	0.0023187	0.00353612	2047	2138	4185	-0.0217443	1.97873	0.159524	none
Eothenomys custos	Alticola argentatus	Neodon nyalamensis	Mesocricetus auratus	3212843	3876	0.0023929	0.00350468	1711	2165	3876	-0.117131	53.1775	3.04756e-13	13
Eothenomys custos	Alticola argentatus	Neodon namcharbawaensis	Mesocricetus auratus	3488745	4370	0.00240645	0.00345332	1884	2486	4370	-0.137757	82.93	0	13
Eothenomys custos	Alticola argentatus	Neodon clarkei	Mesocricetus auratus	2658895	3227	0.00244293	0.00351603	1407	1820	3227	-0.127983	52.8568	3.58713e-13	13
Eothenomys custos	Alticola stoliczkanus	Neodon bershulaensis	Mesocricetus auratus	3606752	4332	0.00234269	0.00351847	2106	2226	4332	-0.0277008	3.3241	0.0682714	none
Eothenomys custos	Alticola argentatus	Neodon sikimensis	Mesocricetus auratus	2505598	3070	0.00247745	0.00349148	1341	1729	3070	-0.126384	49.0371	2.51166e-12	13
Eothenomys custos	Alticola stoliczkanus	Neodon shergylaensis	Mesocricetus auratus	2993545	3616	0.00238146	0.00348834	1769	1847	3616	-0.0215708	1.68252	0.19459	none
Eothenomys custos	Alticola stoliczkanus	Neodon bomiensis	Mesocricetus auratus	2481371	2823	0.00236482	0.00350955	1429	1394	2823	0.0123982	0.433936	0.510064	none
Eothenomys custos	Alticola argentatus	Neodon shergylaensis	Mesocricetus auratus	2894693	3601	0.00244085	0.00347628	1543	2058	3601	-0.143016	73.6532	0	13
Eothenomys custos	Alticola stoliczkanus	Neodon chayuensis	Mesocricetus auratus	3481729	4097	0.00233835	0.0035147	1988	2109	4097	-0.0295338	3.57359	0.0587053	none
Eothenomys custos	Alticola stoliczkanus	Neodon medogensis	Mesocricetus auratus	3339255	4015	0.00235666	0.00349861	1958	2057	4015	-0.0246575	2.4411	0.118194	none
Eothenomys custos	Alticola stoliczkanus	Neodon namcharbawaensis	Mesocricetus auratus	3616021	4396	0.00233198	0.00347087	2165	2231	4396	-0.0150136	0.990901	0.319522	none
Eothenomys custos	Alticola stoliczkanus	Neodon clarkei	Mesocricetus auratus	2761253	3289	0.00237664	0.00353943	1636	1653	3289	-0.00516874	0.0878687	0.766904	none
Eothenomys custos	Alticola stoliczkanus	Neodon fuscus	Mesocricetus auratus	3668521	4429	0.00234809	0.00353589	2149	2280	4429	-0.0295778	3.87469	0.0490194	none
Eothenomys custos	Alticola argentatus	Neodon liaoruii	Mesocricetus auratus	3251520	3914	0.00236536	0.00341302	1737	2177	3914	-0.112417	49.4635	2.02105e-12	13
Eothenomys custos	Alticola stoliczkanus	Neodon leucurus	Mesocricetus auratus	3374988	3996	0.00234149	0.00362675	1961	2035	3996	-0.0185185	1.37037	0.241748	none
Eothenomys custos	Alticola stoliczkanus	Neodon liaoruii	Mesocricetus auratus	3348102	3865	0.00230653	0.00343904	1876	1989	3865	-0.0292367	3.30375	0.0691218	none
Eothenomys custos	Alticola stoliczkanus	Neodon nyalamensis	Mesocricetus auratus	3324221	3861	0.00235409	0.00357339	1905	1956	3861	-0.013209	0.67366	0.411779	none
Eothenomys custos	Alticola strelzowi	Neodon bomiensis	Mesocricetus auratus	2984388	3228	0.00226495	0.00351622	1741	1487	3228	0.0786865	19.9864	7.79962e-06	23
Eothenomys custos	Alticola stoliczkanus	Neodon irene	Mesocricetus auratus	3370397	3969	0.00234557	0.00357903	1950	2019	3969	-0.0173847	1.19955	0.273412	none
Eothenomys custos	Alticola stoliczkanus	Neodon sikimensis	Mesocricetus auratus	2586163	2998	0.00238751	0.00348054	1471	1527	2998	-0.0186791	1.04603	0.306423	none
Eothenomys custos	Alticola strelzowi	Neodon fuscus	Mesocricetus auratus	4482770	5158	0.00225463	0.00358896	2708	2450	5158	0.0500194	12.905	0.000327705	23
Eothenomys custos	Alticola stoliczkanus	Neodon forresti	Mesocricetus auratus	3352378	3974	0.00235833	0.00358477	1955	2019	3974	-0.0161047	1.0307	0.309994	none
Eothenomys custos	Alticola strelzowi	Neodon chayuensis	Mesocricetus auratus	4241065	4818	0.00224578	0.00354315	2553	2265	4818	0.0597758	17.2154	3.33713e-05	23
Eothenomys custos	Alticola strelzowi	Neodon bershulaensis	Mesocricetus auratus	4408623	5027	0.00225445	0.00353625	2665	2362	5027	0.0602745	18.2632	1.9239e-05	23
Eothenomys custos	Alticola strelzowi	Neodon leucurus	Mesocricetus auratus	4114376	4652	0.00224615	0.00365857	2479	2173	4652	0.0657782	20.1281	7.24241e-06	23
Eothenomys custos	Alticola strelzowi	Neodon liaoruii	Mesocricetus auratus	4079696	4505	0.002221	0.00347183	2401	2104	4505	0.0659267	19.5802	9.64615e-06	23
Eothenomys custos	Alticola strelzowi	Neodon clarkei	Mesocricetus auratus	3336134	3830	0.00227029	0.00354752	2032	1798	3830	0.0610966	14.2966	0.000156146	23
Eothenomys custos	Alticola strelzowi	Neodon forresti	Mesocricetus auratus	4081460	4617	0.00226194	0.00362946	2438	2179	4617	0.056097	14.5291	0.000138009	23
Eothenomys custos	Alticola strelzowi	Neodon linzhiensis	Mesocricetus auratus	4353238	4898	0.00223891	0.00360312	2598	2300	4898	0.0608412	18.1307	2.06253e-05	23
Eothenomys custos	Craseomys rufocanus	Neodon liaoruii	Mesocricetus auratus	4367210	5321	0.00214095	0.00346297	2737	2584	5321	0.028754	4.39936	0.0359524	none
Eothenomys custos	Craseomys rufocanus	Neodon clarkei	Mesocricetus auratus	3579897	4500	0.00222325	0.00359047	2387	2113	4500	0.0608889	16.6836	4.41622e-05	23
Eothenomys custos	Alticola strelzowi	Neodon namcharbawaensis	Mesocricetus auratus	4423591	5153	0.0022397	0.00349326	2730	2423	5153	0.0595769	18.2901	1.89688e-05	23
Eothenomys custos	Myodes centralis	Neodon bomiensis	Mesocricetus auratus	3214134	3727	0.00221739	0.00351837	1856	1871	3727	-0.00402468	0.0603703	0.805912	none
Eothenomys custos	Alticola strelzowi	Neodon medogensis	Mesocricetus auratus	4074802	4668	0.00226183	0.00352367	2465	2203	4668	0.0561268	14.7052	0.000125697	23
Eothenomys custos	Craseomys rufocanus	Neodon bershulaensis	Mesocricetus auratus	4746254	5894	0.00219552	0.00356708	3066	2828	5894	0.04038	9.61045	0.00193473	23
Eothenomys custos	Craseomys rufocanus	Neodon chayuensis	Mesocricetus auratus	4562451	5593	0.00220287	0.00358661	2925	2668	5593	0.0459503	11.8092	0.000589379	23
Eothenomys custos	Craseomys rufocanus	Neodon fuscus	Mesocricetus auratus	4829499	6083	0.00219495	0.00361316	3142	2941	6083	0.0330429	6.64162	0.00996231	23
Eothenomys custos	Alticola strelzowi	Neodon sikimensis	Mesocricetus auratus	3142709	3549	0.0023004	0.00353938	1897	1652	3549	0.0690335	16.9132	3.91282e-05	23
Eothenomys custos	Alticola strelzowi	Neodon shergylaensis	Mesocricetus auratus	3642540	4155	0.00228343	0.00350175	2190	1965	4155	0.0541516	12.1841	0.000481982	23
Eothenomys custos	Craseomys rufocanus	Neodon medogensis	Mesocricetus auratus	4371153	5389	0.00221303	0.00355678	2800	2589	5389	0.0391538	8.26146	0.00404956	23
Eothenomys custos	Myodes centralis	Neodon nyalamensis	Mesocricetus auratus	4371448	5325	0.00219653	0.00356678	2641	2684	5325	-0.00807512	0.34723	0.555685	none
Eothenomys custos	Myodes centralis	Neodon chayuensis	Mesocricetus auratus	4579592	5613	0.00218185	0.00353711	2785	2828	5613	-0.00766079	0.329414	0.566004	none
Eothenomys custos	Myodes centralis	Neodon namcharbawaensis	Mesocricetus auratus	4780029	6041	0.00218974	0.00349088	2988	3053	6041	-0.0107598	0.699388	0.40299	none
Eothenomys custos	Craseomys rufocanus	Neodon linzhiensis	Mesocricetus auratus	4673915	5764	0.00218093	0.00361768	2986	2778	5764	0.0360861	7.5059	0.00614972	23
Eothenomys custos	Craseomys rufocanus	Neodon sikimensis	Mesocricetus auratus	3377191	4188	0.00224032	0.00355384	2168	2020	4188	0.0353391	5.23018	0.0221982	none
Eothenomys custos	Craseomys rufocanus	Neodon irene	Mesocricetus auratus	4414581	5494	0.00219511	0.00360176	2876	2618	5494	0.0469603	12.1158	0.000499974	23
Eothenomys custos	Craseomys rufocanus	Neodon nyalamensis	Mesocricetus auratus	4361422	5304	0.0021924	0.00361155	2756	2548	5304	0.0392157	8.15686	0.00428985	23
Eothenomys custos	Myodes centralis	Neodon medogensis	Mesocricetus auratus	4387248	5404	0.00221278	0.00353388	2672	2732	5404	-0.0111029	0.666173	0.414389	none
Eothenomys custos	Alticola strelzowi	Neodon nyalamensis	Mesocricetus auratus	4054735	4510	0.00225046	0.00358371	2429	2081	4510	0.0771619	26.8523	2.1961e-07	23
Eothenomys custos	Myodes rutilus	Neodon medogensis	Mesocricetus auratus	4768528	5584	0.00214857	0.00349694	3020	2564	5584	0.0816619	37.2378	1.04566e-09	23
Eothenomys custos	Craseomys rufocanus	Neodon bomiensis	Mesocricetus auratus	3194706	3792	0.00218205	0.00352317	1962	1830	3792	0.0348101	4.59494	0.0320665	none
Eothenomys custos	Craseomys rufocanus	Neodon leucurus	Mesocricetus auratus	4424152	5491	0.00219421	0.00368924	2832	2659	5491	0.0315061	5.45056	0.0195621	none
Eothenomys custos	Craseomys rufocanus	Neodon shergylaensis	Mesocricetus auratus	3899853	4809	0.00222265	0.00353359	2474	2335	4809	0.0289041	4.01768	0.0450257	none
Eothenomys custos	Craseomys rufocanus	Neodon forresti	Mesocricetus auratus	4389871	5407	0.00221852	0.00364931	2786	2621	5407	0.030516	5.03514	0.0248381	none
Eothenomys custos	Craseomys rufocanus	Neodon namcharbawaensis	Mesocricetus auratus	4763988	6038	0.00218903	0.00351664	3130	2908	6038	0.0367671	8.16231	0.004277	23
Eothenomys custos	Myodes centralis	Neodon clarkei	Mesocricetus auratus	3578791	4408	0.00221779	0.00356545	2214	2194	4408	0.00453721	0.0907441	0.763233	none
Eothenomys custos	Myodes centralis	Neodon linzhiensis	Mesocricetus auratus	4697219	5744	0.00217373	0.00356972	2829	2915	5744	-0.0149721	1.2876	0.25649	none
Eothenomys custos	Myodes centralis	Neodon irene	Mesocricetus auratus	4438173	5454	0.00220023	0.00358132	2711	2743	5454	-0.00586725	0.187752	0.664794	none
Eothenomys custos	Myodes centralis	Neodon sikimensis	Mesocricetus auratus	3379068	4115	0.00222887	0.00351095	2014	2101	4115	-0.0211422	1.83937	0.175025	none
Eothenomys custos	Myodes centralis	Neodon fuscus	Mesocricetus auratus	4853184	6114	0.00219402	0.00356766	3022	3092	6114	-0.0114491	0.801439	0.370663	none
Eothenomys custos	Myodes centralis	Neodon bershulaensis	Mesocricetus auratus	4763917	5895	0.00219567	0.00352903	2921	2974	5895	-0.00899067	0.476506	0.490009	none
Eothenomys custos	Myodes centralis	Neodon forresti	Mesocricetus auratus	4410915	5404	0.00220782	0.00361688	2694	2710	5404	-0.00296077	0.0473723	0.8277	none
Eothenomys custos	Myodes centralis	Neodon shergylaensis	Mesocricetus auratus	3917408	4813	0.00220899	0.00349817	2356	2457	4813	-0.0209848	2.11947	0.145437	none
Eothenomys custos	Myodes centralis	Neodon liaoruii	Mesocricetus auratus	4396328	5309	0.00216124	0.00345817	2656	2653	5309	0.000565078	0.00169523	0.967158	none
Eothenomys custos	Myodes rutilus	Neodon fuscus	Mesocricetus auratus	5283754	6239	0.00212586	0.0035514	3395	2844	6239	0.0883154	48.6618	3.04134e-12	23
Eothenomys custos	Myodes rutilus	Neodon clarkei	Mesocricetus auratus	3884596	4574	0.00215943	0.0035357	2508	2066	4574	0.0966331	42.7118	6.34269e-11	23
Eothenomys custos	Myodes rutilus	Neodon sikimensis	Mesocricetus auratus	3651016	4293	0.00218022	0.0035093	2334	1959	4293	0.0873515	32.7568	1.0444e-08	23
Eothenomys custos	Myodes rutilus	Neodon bomiensis	Mesocricetus auratus	3469567	3900	0.00214623	0.0034995	2089	1811	3900	0.0712821	19.8164	8.52476e-06	23
Eothenomys custos	Myodes centralis	Neodon leucurus	Mesocricetus auratus	4438781	5411	0.00218044	0.00363912	2669	2742	5411	-0.013491	0.984846	0.321005	none
Eothenomys custos	Myodes rutilus	Neodon bershulaensis	Mesocricetus auratus	5186485	6078	0.00213034	0.00349379	3291	2787	6078	0.082922	41.7927	1.01482e-10	23
Eothenomys custos	Myodes rutilus	Neodon nyalamensis	Mesocricetus auratus	4745899	5513	0.00212352	0.00354464	2998	2515	5513	0.0876111	42.3162	7.76482e-11	23
Eothenomys custos	Myodes rutilus	Neodon forresti	Mesocricetus auratus	4782328	5620	0.00214048	0.00358262	3052	2568	5620	0.086121	41.6826	1.07362e-10	23
Eothenomys custos	Myodes rutilus	Neodon namcharbawaensis	Mesocricetus auratus	5204460	6200	0.00210752	0.00343998	3356	2844	6200	0.0825806	42.2813	7.90451e-11	23
Eothenomys custos	Myodes rutilus	Neodon linzhiensis	Mesocricetus auratus	5111992	5912	0.00211415	0.00356089	3152	2760	5912	0.0663058	25.9919	3.42856e-07	23
Eothenomys custos	Myodes rutilus	Neodon leucurus	Mesocricetus auratus	4825013	5587	0.00211917	0.00361481	3007	2580	5587	0.0764274	32.6345	1.11222e-08	23
Eothenomys custos	Myodes rutilus	Neodon liaoruii	Mesocricetus auratus	4775379	5415	0.00209533	0.00342046	2931	2484	5415	0.0825485	36.8992	1.24399e-09	23
Eothenomys custos	Myodes rutilus	Neodon chayuensis	Mesocricetus auratus	4984713	5821	0.00212119	0.00350597	3157	2664	5821	0.0846934	41.7538	1.0352e-10	23
Eothenomys custos	Myodes rutilus	Neodon shergylaensis	Mesocricetus auratus	4247928	4946	0.00215199	0.00347422	2648	2298	4946	0.0707643	24.7675	6.46793e-07	23
Eothenomys custos	Alticola argentatus	Alexandromys oeconomus	Mesocricetus auratus	3561881	4398	0.00240603	0.00349562	1917	2481	4398	-0.12824	72.3274	0	13
Eothenomys custos	Alticola argentatus	Alexandromys fortis	Mesocricetus auratus	3208628	3995	0.00245136	0.00363013	1730	2265	3995	-0.133917	71.6458	0	13
Eothenomys custos	Alticola argentatus	Microtus agrestis	Mesocricetus auratus	3093298	3619	0.00236689	0.00356812	1616	2003	3619	-0.106936	41.3841	1.25072e-10	13
Eothenomys custos	Alticola stoliczkanus	Lasiopodomys brandtii	Mesocricetus auratus	3069748	3618	0.00231794	0.0036424	1781	1837	3618	-0.0154782	0.866777	0.351849	none
Eothenomys custos	Alticola argentatus	Lasiopodomys gregalis	Mesocricetus auratus	1883760	2193	0.00241751	0.00359202	960	1233	2193	-0.124487	33.985	5.554e-09	13
Eothenomys custos	Alticola argentatus	Lasiopodomys brandtii	Mesocricetus auratus	2973172	3614	0.00238197	0.00362424	1606	2008	3614	-0.111234	44.7161	2.27777e-11	13
Eothenomys custos	Alticola stoliczkanus	Microtus agrestis	Mesocricetus auratus	3193608	3654	0.00230946	0.00360666	1803	1851	3654	-0.0131363	0.630542	0.427157	none
Eothenomys custos	Alticola stoliczkanus	Alexandromys maximowiczii	Mesocricetus auratus	3306870	3891	0.00232183	0.00354323	1894	1997	3891	-0.0264713	2.72655	0.0986924	none
Eothenomys custos	Alticola stoliczkanus	Microtus ilaeus	Mesocricetus auratus	3698014	4509	0.00233788	0.00355698	2195	2314	4509	-0.0263917	3.14061	0.0763654	none
Eothenomys custos	Alticola stoliczkanus	Alexandromys fortis	Mesocricetus auratus	3314832	4030	0.00235623	0.00365139	1970	2060	4030	-0.0223325	2.00993	0.156273	none
Eothenomys custos	Alticola strelzowi	Alexandromys fortis	Mesocricetus auratus	4050471	4684	0.00226813	0.00368266	2498	2186	4684	0.0666097	20.7822	5.1458e-06	23
Eothenomys custos	Alticola stoliczkanus	Lasiopodomys gregalis	Mesocricetus auratus	1928491	2217	0.00239047	0.00364689	1102	1115	2217	-0.00586378	0.0762291	0.782474	none
Eothenomys custos	Alticola strelzowi	Microtus ilaeus	Mesocricetus auratus	4533114	5283	0.00223842	0.00358374	2794	2489	5283	0.0577323	17.6084	2.71392e-05	23
Eothenomys custos	Alticola stoliczkanus	Alexandromys limnophilus	Mesocricetus auratus	3358151	3964	0.0023641	0.00360124	1922	2042	3964	-0.0302725	3.63269	0.056655	none
Eothenomys custos	Alticola strelzowi	Alexandromys maximowiczii	Mesocricetus auratus	4033669	4494	0.00223444	0.00358359	2406	2088	4494	0.070761	22.502	2.09925e-06	23
Eothenomys custos	Alticola strelzowi	Alexandromys limnophilus	Mesocricetus auratus	4092118	4591	0.00226301	0.00363999	2429	2162	4591	0.0581573	15.528	8.12926e-05	23
Eothenomys custos	Alticola strelzowi	Alexandromys oeconomus	Mesocricetus auratus	4515654	5127	0.00225671	0.00357019	2693	2434	5127	0.0505169	13.0839	0.00029785	23
Eothenomys custos	Alticola strelzowi	Lasiopodomys brandtii	Mesocricetus auratus	3736228	4208	0.00225053	0.00368119	2247	1961	4208	0.0679658	19.4382	1.03907e-05	23
Eothenomys custos	Alticola argentatus	Alexandromys limnophilus	Mesocricetus auratus	3247356	3976	0.00243983	0.00358122	1749	2227	3976	-0.120221	57.4658	3.44169e-14	13
Eothenomys custos	Alticola argentatus	Alexandromys maximowiczii	Mesocricetus auratus	3212241	3847	0.00238245	0.0035083	1677	2170	3847	-0.128152	63.1788	1.88738e-15	13
Eothenomys custos	Alticola argentatus	Microtus ilaeus	Mesocricetus auratus	3568301	4492	0.00240549	0.00352079	1961	2531	4492	-0.126892	72.3286	0	13
Eothenomys custos	Alticola strelzowi	Lasiopodomys gregalis	Mesocricetus auratus	2338264	2515	0.00226664	0.00366896	1385	1130	2515	0.101392	25.8549	3.68075e-07	23
Eothenomys custos	Alticola strelzowi	Microtus agrestis	Mesocricetus auratus	3886609	4209	0.00222688	0.00366463	2272	1937	4209	0.0795914	26.6631	2.42203e-07	23
Eothenomys custos	Craseomys rufocanus	Alexandromys limnophilus	Mesocricetus auratus	4397256	5423	0.00220274	0.0036276	2795	2628	5423	0.0307948	5.14273	0.023344	none
Eothenomys custos	Craseomys rufocanus	Alexandromys fortis	Mesocricetus auratus	4355057	5499	0.00221501	0.00369553	2865	2634	5499	0.0420076	9.70376	0.00183891	23
Eothenomys custos	Craseomys rufocanus	Alexandromys maximowiczii	Mesocricetus auratus	4332596	5303	0.00217849	0.00358186	2762	2541	5303	0.0416745	9.21007	0.00240688	23
Eothenomys custos	Alticola stoliczkanus	Alexandromys oeconomus	Mesocricetus auratus	3689649	4420	0.00234087	0.00353259	2145	2275	4420	-0.0294118	3.82353	0.0505377	none
Eothenomys custos	Craseomys rufocanus	Alexandromys oeconomus	Mesocricetus auratus	4867683	6086	0.00219304	0.00357573	3162	2924	6086	0.0391061	9.30726	0.00228247	23
Eothenomys custos	Craseomys rufocanus	Microtus ilaeus	Mesocricetus auratus	4882455	6209	0.00218988	0.00360157	3204	3005	6209	0.0320502	6.378	0.0115544	none
Eothenomys custos	Craseomys rufocanus	Lasiopodomys brandtii	Mesocricetus auratus	4009649	4971	0.002175	0.00371417	2632	2339	4971	0.0589419	17.27	3.24272e-05	23
Eothenomys custos	Craseomys rufocanus	Lasiopodomys gregalis	Mesocricetus auratus	2479741	2958	0.00219781	0.00366651	1571	1387	2958	0.0622042	11.4456	0.000716646	23
Eothenomys custos	Myodes centralis	Alexandromys limnophilus	Mesocricetus auratus	4409748	5431	0.00220818	0.00361194	2676	2755	5431	-0.0145461	1.14914	0.283728	none
Eothenomys custos	Myodes centralis	Alexandromys fortis	Mesocricetus auratus	4366392	5553	0.00221212	0.00366481	2767	2786	5553	-0.00342157	0.0650099	0.798746	none
Eothenomys custos	Myodes centralis	Alexandromys oeconomus	Mesocricetus auratus	4886945	6111	0.00218306	0.00353938	2999	3112	6111	-0.0184912	2.08951	0.148314	none
Eothenomys custos	Myodes centralis	Alexandromys maximowiczii	Mesocricetus auratus	4359252	5351	0.00216895	0.00356162	2699	2652	5351	0.0087834	0.41282	0.520542	none
Eothenomys custos	Craseomys rufocanus	Microtus agrestis	Mesocricetus auratus	4158768	4958	0.00216506	0.00365769	2591	2367	4958	0.0451795	10.1202	0.00146652	23
Eothenomys custos	Myodes centralis	Microtus agrestis	Mesocricetus auratus	4183058	4972	0.00218226	0.00365217	2518	2454	4972	0.0128721	0.823813	0.364068	none
Eothenomys custos	Myodes centralis	Microtus ilaeus	Mesocricetus auratus	4897593	6230	0.0021826	0.00357017	3077	3153	6230	-0.012199	0.927127	0.335611	none
Eothenomys custos	Myodes centralis	Lasiopodomys brandtii	Mesocricetus auratus	4031068	4958	0.00216419	0.00365474	2491	2467	4958	0.00484066	0.116176	0.73322	none
Eothenomys custos	Myodes centralis	Lasiopodomys gregalis	Mesocricetus auratus	2491063	2940	0.00222154	0.00365768	1484	1456	2940	0.00952381	0.266667	0.605577	none
Eothenomys custos	Myodes rutilus	Alexandromys fortis	Mesocricetus auratus	4740441	5663	0.00214938	0.00364755	3087	2576	5663	0.0902349	46.11	1.11796e-11	23
Eothenomys custos	Myodes rutilus	Alexandromys limnophilus	Mesocricetus auratus	4796950	5542	0.00214428	0.00358415	3026	2516	5542	0.0920245	46.9325	7.34734e-12	23
Eothenomys custos	Myodes rutilus	Microtus ilaeus	Mesocricetus auratus	5334425	6409	0.00211982	0.00354837	3460	2949	6409	0.0797316	40.7429	1.73637e-10	23
Eothenomys custos	Myodes rutilus	Alexandromys oeconomus	Mesocricetus auratus	5322214	6259	0.00212092	0.00351874	3386	2873	6259	0.081962	42.0465	8.91289e-11	23
Eothenomys custos	Myodes rutilus	Lasiopodomys gregalis	Mesocricetus auratus	2683825	2940	0.00216314	0.00363651	1628	1312	2940	0.107483	33.9646	5.61232e-09	23
Eothenomys custos	Myodes rutilus	Microtus agrestis	Mesocricetus auratus	4534960	5143	0.00211115	0.00361051	2837	2306	5143	0.103247	54.8242	1.31783e-13	23
Eothenomys custos	Myodes rutilus	Alexandromys maximowiczii	Mesocricetus auratus	4724114	5450	0.0021114	0.0035332	2997	2453	5450	0.0998165	54.3002	1.72085e-13	23
Eothenomys custos	Myodes rutilus	Lasiopodomys brandtii	Mesocricetus auratus	4367666	5099	0.00212322	0.00365338	2793	2306	5099	0.0955089	46.5128	9.10194e-12	23
Eothenomys eleusis	Alticola stoliczkanus	Proedromys liangshanensis	Mesocricetus auratus	3210136	3688	0.00243728	0.00375514	1695	1993	3688	-0.0808026	24.0792	9.24547e-07	13
Eothenomys eleusis	Alticola argentatus	Proedromys bedfordi	Mesocricetus auratus	3000252	3475	0.00245146	0.00375352	1434	2041	3475	-0.174676	106.028	0	13
Eothenomys eleusis	Alticola argentatus	Volemys millicens	Mesocricetus auratus	3108962	3709	0.00248234	0.00357008	1539	2170	3709	-0.170127	107.35	0	13
Eothenomys eleusis	Alticola stoliczkanus	Volemys millicens	Mesocricetus auratus	3243299	3701	0.00237212	0.00352858	1695	2006	3701	-0.0840313	26.1337	3.18567e-07	13
Eothenomys eleusis	Alticola strelzowi	Volemys musseri	Mesocricetus auratus	4045027	4392	0.0023231	0.00353014	2183	2209	4392	-0.00591985	0.153916	0.694821	none
Eothenomys eleusis	Craseomys rufocanus	Volemys millicens	Mesocricetus auratus	4233093	5023	0.00224788	0.00362696	2397	2626	5023	-0.0455903	10.4402	0.00123304	13
Eothenomys eleusis	Alticola argentatus	Volemys musseri	Mesocricetus auratus	3180916	3793	0.0024691	0.0035122	1551	2242	3793	-0.182178	125.885	0	13
Eothenomys eleusis	Craseomys rufocanus	Volemys musseri	Mesocricetus auratus	4353214	5100	0.00225592	0.0035812	2435	2665	5100	-0.045098	10.3725	0.00127903	13
Eothenomys eleusis	Alticola strelzowi	Proedromys bedfordi	Mesocricetus auratus	3784983	3988	0.00229895	0.00377908	1985	2003	3988	-0.00451354	0.0812437	0.775619	none
Eothenomys eleusis	Craseomys rufocanus	Proedromys bedfordi	Mesocricetus auratus	4055438	4697	0.00222775	0.0038089	2197	2500	4697	-0.0645093	19.5463	9.81904e-06	13
Eothenomys eleusis	Alticola strelzowi	Proedromys liangshanensis	Mesocricetus auratus	3893821	4369	0.00238737	0.00383633	2168	2201	4369	-0.00755322	0.249256	0.617599	none
Eothenomys eleusis	Alticola stoliczkanus	Volemys musseri	Mesocricetus auratus	3330765	3850	0.00236582	0.00348148	1792	2058	3850	-0.0690909	18.3782	1.8112e-05	13
Eothenomys eleusis	Alticola argentatus	Proedromys liangshanensis	Mesocricetus auratus	3082683	3761	0.00251907	0.00374941	1555	2206	3761	-0.173092	112.683	0	13
Eothenomys eleusis	Myodes rutilus	Volemys musseri	Mesocricetus auratus	4746020	5285	0.00218762	0.00351268	2671	2614	5285	0.0107852	0.614759	0.433002	none
Eothenomys eleusis	Alticola strelzowi	Volemys millicens	Mesocricetus auratus	3937890	4362	0.00233399	0.00359837	2181	2181	4362	0	0	1	na
Eothenomys eleusis	Craseomys rufocanus	Proedromys liangshanensis	Mesocricetus auratus	4179954	4944	0.00230637	0.00386374	2383	2561	4944	-0.0360032	6.40858	0.011357	none
Eothenomys eleusis	Myodes rutilus	Proedromys liangshanensis	Mesocricetus auratus	4562400	5128	0.00225824	0.00380754	2619	2509	5128	0.0214509	2.35959	0.124515	none
Eothenomys eleusis	Myodes centralis	Volemys millicens	Mesocricetus auratus	4251536	5112	0.00225354	0.00358623	2355	2757	5112	-0.0786385	31.6127	1.88197e-08	13
Eothenomys eleusis	Myodes centralis	Proedromys liangshanensis	Mesocricetus auratus	4205712	5065	0.00230995	0.00380055	2327	2738	5065	-0.0811451	33.3506	7.69524e-09	13
Eothenomys eleusis	Myodes rutilus	Volemys millicens	Mesocricetus auratus	4617858	5147	0.00219561	0.00356735	2586	2561	5147	0.0048572	0.12143	0.727489	none
Eothenomys eleusis	Myodes centralis	Volemys musseri	Mesocricetus auratus	4366578	5254	0.00224627	0.00352673	2398	2856	5254	-0.0871717	39.9246	2.63954e-10	13
Eothenomys eleusis	Myodes rutilus	Proedromys bedfordi	Mesocricetus auratus	4421912	4774	0.0021701	0.00374985	2419	2355	4774	0.0134059	0.857981	0.354304	none
Eothenomys eleusis	Myodes centralis	Proedromys bedfordi	Mesocricetus auratus	4075645	4747	0.0022421	0.00377867	2144	2603	4747	-0.0966926	44.3819	2.70169e-11	13
Eothenomys eleusis	Alticola stoliczkanus	Proedromys bedfordi	Mesocricetus auratus	3115280	3493	0.00236078	0.00373811	1596	1897	3493	-0.0861723	25.9379	3.52583e-07	13
Eothenomys eleusis	Alticola argentatus	Neodon bershulaensis	Mesocricetus auratus	3277834	3892	0.00245192	0.00351909	1604	2288	3892	-0.175745	120.21	0	13
Eothenomys eleusis	Alticola argentatus	Neodon irene	Mesocricetus auratus	3066044	3573	0.00245887	0.00355181	1442	2131	3573	-0.192835	132.863	0	13
Eothenomys eleusis	Alticola argentatus	Neodon fuscus	Mesocricetus auratus	3326929	3984	0.00245196	0.00353577	1625	2359	3984	-0.184237	135.23	0	13
Eothenomys eleusis	Alticola argentatus	Neodon leucurus	Mesocricetus auratus	3066189	3583	0.00246576	0.00364141	1424	2159	3583	-0.205135	150.774	0	13
Eothenomys eleusis	Alticola argentatus	Neodon clarkei	Mesocricetus auratus	2507379	2947	0.00248826	0.00355391	1178	1769	2947	-0.200543	118.521	0	13
Eothenomys eleusis	Alticola argentatus	Neodon linzhiensis	Mesocricetus auratus	3238785	3820	0.00244552	0.00356052	1556	2264	3820	-0.18534	131.221	0	13
Eothenomys eleusis	Alticola argentatus	Neodon bomiensis	Mesocricetus auratus	2256469	2480	0.00244098	0.00347401	1014	1466	2480	-0.182258	82.3806	0	13
Eothenomys eleusis	Alticola argentatus	Neodon medogensis	Mesocricetus auratus	3039871	3636	0.00247609	0.0035161	1467	2169	3636	-0.193069	135.535	0	13
Eothenomys eleusis	Alticola argentatus	Neodon liaoruii	Mesocricetus auratus	3063744	3559	0.00242873	0.00346553	1456	2103	3559	-0.181793	117.62	0	13
Eothenomys eleusis	Alticola argentatus	Neodon chayuensis	Mesocricetus auratus	3159268	3715	0.00243506	0.00353832	1508	2207	3715	-0.188156	131.521	0	13
Eothenomys eleusis	Alticola argentatus	Neodon forresti	Mesocricetus auratus	3043997	3566	0.00248276	0.00361112	1468	2098	3566	-0.176669	111.301	0	13
Eothenomys eleusis	Alticola argentatus	Neodon namcharbawaensis	Mesocricetus auratus	3281657	4006	0.00244511	0.00348894	1617	2389	4006	-0.192711	148.773	0	13
Eothenomys eleusis	Alticola stoliczkanus	Neodon bershulaensis	Mesocricetus auratus	3415786	3967	0.002357	0.00353301	1813	2154	3967	-0.0859592	29.3121	6.16106e-08	13
Eothenomys eleusis	Alticola argentatus	Neodon sikimensis	Mesocricetus auratus	2364314	2802	0.00252314	0.00354363	1148	1654	2802	-0.180585	91.3762	0	13
Eothenomys eleusis	Alticola stoliczkanus	Neodon liaoruii	Mesocricetus auratus	3180686	3536	0.00234258	0.00346843	1597	1939	3536	-0.0967195	33.0781	8.85324e-09	13
Eothenomys eleusis	Alticola argentatus	Neodon shergylaensis	Mesocricetus auratus	2734454	3314	0.00248861	0.00352612	1326	1988	3314	-0.199759	132.24	0	13
Eothenomys eleusis	Alticola argentatus	Neodon nyalamensis	Mesocricetus auratus	3021586	3522	0.00245384	0.00356808	1455	2067	3522	-0.173765	106.344	0	13
Eothenomys eleusis	Alticola stoliczkanus	Neodon fuscus	Mesocricetus auratus	3477283	4066	0.002355	0.0035499	1859	2207	4066	-0.0855878	29.7846	4.82823e-08	13
Eothenomys eleusis	Alticola stoliczkanus	Neodon irene	Mesocricetus auratus	3189434	3586	0.00236343	0.00358951	1627	1959	3586	-0.0925823	30.7373	2.95429e-08	13
Eothenomys eleusis	Alticola stoliczkanus	Neodon leucurus	Mesocricetus auratus	3194740	3625	0.00237484	0.00365413	1660	1965	3625	-0.0841379	25.6621	4.06744e-07	13
Eothenomys eleusis	Alticola stoliczkanus	Neodon chayuensis	Mesocricetus auratus	3291063	3738	0.00235228	0.00353769	1687	2051	3738	-0.0973783	35.4457	2.62262e-09	13
Eothenomys eleusis	Alticola strelzowi	Neodon forresti	Mesocricetus auratus	3850027	4112	0.00233141	0.00366738	2038	2074	4112	-0.00875486	0.315175	0.574522	none
Eothenomys eleusis	Alticola stoliczkanus	Neodon linzhiensis	Mesocricetus auratus	3371987	3798	0.00235025	0.00358498	1745	2053	3798	-0.0810953	24.9774	5.80076e-07	13
Eothenomys eleusis	Alticola stoliczkanus	Neodon nyalamensis	Mesocricetus auratus	3153237	3557	0.00237867	0.00360288	1624	1933	3557	-0.086871	26.8431	2.20658e-07	13
Eothenomys eleusis	Alticola stoliczkanus	Neodon clarkei	Mesocricetus auratus	2617297	3001	0.0023786	0.00354478	1360	1641	3001	-0.0936355	26.3116	2.90544e-07	13
Eothenomys eleusis	Alticola stoliczkanus	Neodon bomiensis	Mesocricetus auratus	2349635	2542	0.00237824	0.00350714	1193	1349	2542	-0.061369	9.57356	0.00197399	13
Eothenomys eleusis	Alticola stoliczkanus	Neodon forresti	Mesocricetus auratus	3177361	3580	0.0023765	0.00360567	1631	1949	3580	-0.0888268	28.2469	1.06784e-07	13
Eothenomys eleusis	Alticola stoliczkanus	Neodon namcharbawaensis	Mesocricetus auratus	3424755	3984	0.00234177	0.00348025	1814	2170	3984	-0.0893574	31.8112	1.69906e-08	13
Eothenomys eleusis	Alticola stoliczkanus	Neodon medogensis	Mesocricetus auratus	3166820	3645	0.00236341	0.00350186	1637	2008	3645	-0.101783	37.7616	7.99403e-10	13
Eothenomys eleusis	Alticola strelzowi	Neodon bershulaensis	Mesocricetus auratus	4166381	4573	0.002308	0.0035658	2267	2306	4573	-0.00852832	0.332604	0.56413	none
Eothenomys eleusis	Alticola stoliczkanus	Neodon shergylaensis	Mesocricetus auratus	2854381	3318	0.00239124	0.00352414	1505	1813	3318	-0.092827	28.5907	8.94098e-08	13
Eothenomys eleusis	Alticola stoliczkanus	Neodon sikimensis	Mesocricetus auratus	2463176	2815	0.00241314	0.00351193	1301	1514	2815	-0.0756661	16.1169	5.95511e-05	13
Eothenomys eleusis	Alticola strelzowi	Neodon chayuensis	Mesocricetus auratus	3992987	4351	0.0022964	0.00357308	2162	2189	4351	-0.00620547	0.167548	0.682301	none
Eothenomys eleusis	Alticola strelzowi	Neodon nyalamensis	Mesocricetus auratus	3825133	4114	0.00231521	0.0036268	2054	2060	4114	-0.00145843	0.00875061	0.925471	none
Eothenomys eleusis	Alticola strelzowi	Neodon irene	Mesocricetus auratus	3869980	4208	0.00231655	0.00362586	2060	2148	4208	-0.0209125	1.8403	0.174915	none
Eothenomys eleusis	Alticola strelzowi	Neodon fuscus	Mesocricetus auratus	4235499	4715	0.00231401	0.00362661	2332	2383	4715	-0.0108165	0.551644	0.457647	none
Eothenomys eleusis	Alticola strelzowi	Neodon shergylaensis	Mesocricetus auratus	3451767	3758	0.00234474	0.00355419	1854	1904	3758	-0.0133049	0.665247	0.414713	none
Eothenomys eleusis	Alticola strelzowi	Neodon bomiensis	Mesocricetus auratus	2816681	2878	0.00231318	0.00353688	1437	1441	2878	-0.00138985	0.00555942	0.940564	none
Eothenomys eleusis	Craseomys rufocanus	Neodon bomiensis	Mesocricetus auratus	3010763	3304	0.00221057	0.0035266	1573	1731	3304	-0.0478208	7.55569	0.00598209	13
Eothenomys eleusis	Alticola strelzowi	Neodon linzhiensis	Mesocricetus auratus	4110955	4396	0.00230457	0.00364392	2192	2204	4396	-0.00272975	0.0327571	0.856376	none
Eothenomys eleusis	Alticola strelzowi	Neodon liaoruii	Mesocricetus auratus	3857097	4062	0.00227969	0.00350108	2018	2044	4062	-0.00640079	0.16642	0.683313	none
Eothenomys eleusis	Craseomys rufocanus	Neodon forresti	Mesocricetus auratus	4140200	4759	0.00224893	0.00367917	2272	2487	4759	-0.0451776	9.71318	0.00182952	13
Eothenomys eleusis	Alticola strelzowi	Neodon medogensis	Mesocricetus auratus	3842651	4142	0.00231494	0.00354918	2075	2067	4142	0.00193143	0.0154515	0.901075	none
Eothenomys eleusis	Alticola strelzowi	Neodon leucurus	Mesocricetus auratus	3877170	4164	0.0023169	0.00370592	2054	2110	4164	-0.0134486	0.753122	0.38549	none
Eothenomys eleusis	Myodes centralis	Neodon fuscus	Mesocricetus auratus	4587622	5555	0.00224397	0.00359974	2516	3039	5555	-0.0941494	49.2401	2.26463e-12	13
Eothenomys eleusis	Alticola strelzowi	Neodon clarkei	Mesocricetus auratus	3156958	3463	0.00232091	0.00357607	1717	1746	3463	-0.00837424	0.242853	0.622153	none
Eothenomys eleusis	Alticola strelzowi	Neodon sikimensis	Mesocricetus auratus	2972917	3235	0.00237141	0.00358352	1605	1630	3235	-0.00772798	0.193199	0.660267	none
Eothenomys eleusis	Craseomys rufocanus	Neodon fuscus	Mesocricetus auratus	4563922	5428	0.00222857	0.00364391	2577	2851	5428	-0.050479	13.8312	0.000199983	13
Eothenomys eleusis	Alticola strelzowi	Neodon namcharbawaensis	Mesocricetus auratus	4172008	4657	0.00229949	0.00352067	2306	2351	4657	-0.00966287	0.434829	0.509629	none
Eothenomys eleusis	Craseomys rufocanus	Neodon chayuensis	Mesocricetus auratus	4296732	4996	0.00222774	0.00360693	2414	2582	4996	-0.0336269	5.64932	0.0174621	none
Eothenomys eleusis	Craseomys rufocanus	Neodon sikimensis	Mesocricetus auratus	3197285	3759	0.00228147	0.0036047	1797	1962	3759	-0.0438947	7.24262	0.00711931	13
Eothenomys eleusis	Craseomys rufocanus	Neodon clarkei	Mesocricetus auratus	3390863	3879	0.00225238	0.00362747	1865	2014	3879	-0.038412	5.72338	0.0167405	none
Eothenomys eleusis	Craseomys rufocanus	Neodon leucurus	Mesocricetus auratus	4176255	4857	0.0022428	0.00372696	2310	2547	4857	-0.0487956	11.5645	0.000672213	13
Eothenomys eleusis	Craseomys rufocanus	Neodon namcharbawaensis	Mesocricetus auratus	4498374	5380	0.00222869	0.00355067	2565	2815	5380	-0.0464684	11.6171	0.000653482	13
Eothenomys eleusis	Myodes centralis	Neodon bershulaensis	Mesocricetus auratus	4506997	5391	0.00224396	0.00357283	2445	2946	5391	-0.0929327	46.5593	8.88889e-12	13
Eothenomys eleusis	Craseomys rufocanus	Neodon liaoruii	Mesocricetus auratus	4128482	4667	0.00220529	0.00350861	2232	2435	4667	-0.0434969	8.82987	0.0029634	13
Eothenomys eleusis	Craseomys rufocanus	Neodon irene	Mesocricetus auratus	4162774	4810	0.00223241	0.00364348	2298	2512	4810	-0.0444906	9.521	0.00203134	13
Eothenomys eleusis	Craseomys rufocanus	Neodon bershulaensis	Mesocricetus auratus	4486692	5254	0.00222948	0.00359262	2541	2713	5254	-0.032737	5.63076	0.017648	none
Eothenomys eleusis	Craseomys rufocanus	Neodon nyalamensis	Mesocricetus auratus	4120478	4774	0.00224161	0.00366189	2255	2519	4774	-0.0552995	14.5991	0.00013298	13
Eothenomys eleusis	Craseomys rufocanus	Neodon shergylaensis	Mesocricetus auratus	3703865	4242	0.00225427	0.00357228	2032	2210	4242	-0.0419613	7.46912	0.00627663	13
Eothenomys eleusis	Craseomys rufocanus	Neodon linzhiensis	Mesocricetus auratus	4414935	5127	0.00222314	0.00365985	2464	2663	5127	-0.0388141	7.72401	0.00544912	13
Eothenomys eleusis	Myodes centralis	Neodon chayuensis	Mesocricetus auratus	4314228	5072	0.00223864	0.00356889	2313	2759	5072	-0.0879338	39.2185	3.78942e-10	13
Eothenomys eleusis	Myodes centralis	Neodon clarkei	Mesocricetus auratus	3388856	3953	0.0022754	0.00360048	1782	2171	3953	-0.0984063	38.28	6.12863e-10	13
Eothenomys eleusis	Myodes centralis	Neodon liaoruii	Mesocricetus auratus	4155937	4791	0.00221599	0.0034965	2182	2609	4791	-0.0891254	38.0566	6.87231e-10	13
Eothenomys eleusis	Myodes centralis	Neodon medogensis	Mesocricetus auratus	4146903	4898	0.00226398	0.00355717	2241	2657	4898	-0.0849326	35.332	2.7803e-09	13
Eothenomys eleusis	Myodes centralis	Neodon irene	Mesocricetus auratus	4187014	4907	0.00224743	0.00361439	2235	2672	4907	-0.0890564	38.9177	4.42061e-10	13
Eothenomys eleusis	Myodes centralis	Neodon bomiensis	Mesocricetus auratus	3032330	3405	0.0022707	0.00354142	1516	1889	3405	-0.109545	40.8602	1.63517e-10	13
Eothenomys eleusis	Myodes centralis	Neodon namcharbawaensis	Mesocricetus auratus	4520235	5454	0.00224391	0.0035194	2481	2973	5454	-0.090209	44.3828	2.70044e-11	13
Eothenomys eleusis	Myodes centralis	Neodon forresti	Mesocricetus auratus	4160891	4869	0.00226838	0.00365577	2221	2648	4869	-0.0876977	37.4469	9.39354e-10	13
Eothenomys eleusis	Craseomys rufocanus	Neodon medogensis	Mesocricetus auratus	4128284	4789	0.00224391	0.00358121	2312	2477	4789	-0.034454	5.6849	0.0171115	none
Eothenomys eleusis	Myodes centralis	Neodon leucurus	Mesocricetus auratus	4183317	4906	0.00224595	0.00370298	2204	2702	4906	-0.101508	50.5512	1.16096e-12	13
Eothenomys eleusis	Myodes centralis	Neodon linzhiensis	Mesocricetus auratus	4433574	5160	0.00223589	0.00362597	2351	2809	5160	-0.0887597	40.6519	1.81907e-10	13
Eothenomys eleusis	Myodes rutilus	Neodon nyalamensis	Mesocricetus auratus	4483416	4910	0.00218528	0.00359564	2485	2425	4910	0.01222	0.733198	0.391849	none
Eothenomys eleusis	Myodes rutilus	Neodon bomiensis	Mesocricetus auratus	3269111	3427	0.00219004	0.00351464	1703	1724	3427	-0.00612781	0.128684	0.7198	none
Eothenomys eleusis	Myodes rutilus	Neodon chayuensis	Mesocricetus auratus	4696641	5213	0.00217464	0.00354993	2644	2569	5213	0.0143871	1.07903	0.298914	none
Eothenomys eleusis	Myodes centralis	Neodon nyalamensis	Mesocricetus auratus	4130720	4851	0.00226002	0.00362509	2220	2631	4851	-0.0847248	34.8219	3.61288e-09	13
Eothenomys eleusis	Myodes centralis	Neodon sikimensis	Mesocricetus auratus	3200336	3791	0.00229866	0.00357814	1740	2051	3791	-0.0820364	25.5133	4.39339e-07	13
Eothenomys eleusis	Myodes centralis	Neodon shergylaensis	Mesocricetus auratus	3718581	4385	0.00226888	0.00354611	1964	2421	4385	-0.104219	47.6281	5.15255e-12	13
Eothenomys eleusis	Myodes rutilus	Neodon irene	Mesocricetus auratus	4538899	4985	0.00218941	0.00360016	2511	2474	4985	0.00742227	0.274624	0.600247	none
Eothenomys eleusis	Myodes rutilus	Neodon namcharbawaensis	Mesocricetus auratus	4917503	5548	0.00217011	0.00348383	2817	2731	5548	0.0155011	1.33309	0.248256	none
Eothenomys eleusis	Myodes rutilus	Neodon linzhiensis	Mesocricetus auratus	4827128	5269	0.00217956	0.00361281	2635	2634	5269	0.000189789	0.000189789	0.989008	none
Eothenomys eleusis	Myodes rutilus	Neodon clarkei	Mesocricetus auratus	3677572	4043	0.00220186	0.0035554	2038	2005	4043	0.00816226	0.269354	0.603765	none
Eothenomys eleusis	Myodes rutilus	Neodon bershulaensis	Mesocricetus auratus	4900223	5445	0.00217684	0.00353219	2765	2680	5445	0.0156107	1.32691	0.249356	none
Eothenomys eleusis	Myodes rutilus	Neodon fuscus	Mesocricetus auratus	4992827	5629	0.00217863	0.0035912	2833	2796	5629	0.0065731	0.243205	0.621901	none
Eothenomys eleusis	Myodes rutilus	Neodon medogensis	Mesocricetus auratus	4505420	4993	0.00219658	0.00353524	2521	2472	4993	0.00981374	0.480873	0.488027	none
Eothenomys eleusis	Myodes rutilus	Neodon leucurus	Mesocricetus auratus	4549580	4950	0.00218295	0.00366699	2498	2452	4950	0.00929293	0.427475	0.513231	none
Eothenomys eleusis	Myodes rutilus	Neodon liaoruii	Mesocricetus auratus	4519018	4824	0.00215899	0.00345811	2429	2395	4824	0.00704809	0.239635	0.62447	none
Eothenomys eleusis	Myodes rutilus	Neodon shergylaensis	Mesocricetus auratus	4023535	4451	0.00219049	0.00350817	2245	2206	4451	0.00876208	0.341721	0.558838	none
Eothenomys eleusis	Myodes rutilus	Neodon forresti	Mesocricetus auratus	4514645	4917	0.00220305	0.00362753	2476	2441	4917	0.00711816	0.249136	0.617684	none
Eothenomys eleusis	Myodes rutilus	Neodon sikimensis	Mesocricetus auratus	3457937	3807	0.00223746	0.00356629	1946	1861	3807	0.0223273	1.89782	0.168323	none
Eothenomys eleusis	Alticola argentatus	Lasiopodomys gregalis	Mesocricetus auratus	1777889	1950	0.00247597	0.00363887	811	1139	1950	-0.168205	55.1713	1.10467e-13	13
Eothenomys eleusis	Alticola stoliczkanus	Alexandromys oeconomus	Mesocricetus auratus	3499885	4038	0.00235979	0.00353512	1839	2199	4038	-0.089153	32.0951	1.46807e-08	13
Eothenomys eleusis	Alticola argentatus	Alexandromys fortis	Mesocricetus auratus	3017086	3651	0.00247606	0.00366885	1481	2170	3651	-0.188715	130.025	0	13
Eothenomys eleusis	Alticola argentatus	Lasiopodomys brandtii	Mesocricetus auratus	2805059	3276	0.00244986	0.00367318	1375	1901	3276	-0.160562	84.4554	0	13
Eothenomys eleusis	Alticola stoliczkanus	Microtus ilaeus	Mesocricetus auratus	3509280	4100	0.00236544	0.00358549	1853	2247	4100	-0.0960976	37.8624	7.59128e-10	13
Eothenomys eleusis	Alticola strelzowi	Alexandromys limnophilus	Mesocricetus auratus	3855449	4207	0.00232982	0.00368744	2061	2146	4207	-0.0202044	1.71738	0.190031	none
Eothenomys eleusis	Alticola argentatus	Alexandromys limnophilus	Mesocricetus auratus	3050441	3646	0.00247112	0.00363472	1496	2150	3646	-0.179375	117.311	0	13
Eothenomys eleusis	Alticola stoliczkanus	Lasiopodomys brandtii	Mesocricetus auratus	2913048	3282	0.00235166	0.00367081	1510	1772	3282	-0.0798294	20.9153	4.80046e-06	13
Eothenomys eleusis	Alticola strelzowi	Alexandromys oeconomus	Mesocricetus auratus	4262440	4672	0.0023083	0.00359735	2320	2352	4672	-0.00684932	0.219178	0.639667	none
Eothenomys eleusis	Craseomys rufocanus	Microtus ilaeus	Mesocricetus auratus	4618449	5540	0.00223213	0.00363888	2632	2908	5540	-0.0498195	13.7502	0.000208801	13
Eothenomys eleusis	Alticola strelzowi	Alexandromys fortis	Mesocricetus auratus	3825701	4201	0.00232964	0.00372226	2100	2101	4201	-0.000238039	0.000238039	0.98769	none
Eothenomys eleusis	Alticola argentatus	Alexandromys maximowiczii	Mesocricetus auratus	3019199	3558	0.00241256	0.00355111	1483	2075	3558	-0.166386	98.5003	0	13
Eothenomys eleusis	Alticola stoliczkanus	Alexandromys fortis	Mesocricetus auratus	3143241	3637	0.00236778	0.003653	1654	1983	3637	-0.0904592	29.7611	4.88708e-08	13
Eothenomys eleusis	Alticola stoliczkanus	Microtus agrestis	Mesocricetus auratus	3028057	3294	0.00234754	0.00365886	1517	1777	3294	-0.0789314	20.5222	5.89448e-06	13
Eothenomys eleusis	Alticola strelzowi	Alexandromys maximowiczii	Mesocricetus auratus	3808194	4131	0.00227234	0.00360453	2087	2044	4131	0.0104091	0.447591	0.503481	none
Eothenomys eleusis	Alticola stoliczkanus	Lasiopodomys gregalis	Mesocricetus auratus	1834858	1937	0.00240019	0.00365805	896	1041	1937	-0.074858	10.8544	0.000985605	13
Eothenomys eleusis	Alticola strelzowi	Microtus ilaeus	Mesocricetus auratus	4285941	4777	0.00230474	0.00361134	2370	2407	4777	-0.00774545	0.286582	0.59242	none
Eothenomys eleusis	Alticola stoliczkanus	Alexandromys maximowiczii	Mesocricetus auratus	3139052	3559	0.00233128	0.00356987	1639	1920	3559	-0.0789548	22.1863	2.47435e-06	13
Eothenomys eleusis	Alticola strelzowi	Microtus agrestis	Mesocricetus auratus	3669384	3800	0.00229235	0.00370968	1905	1895	3800	0.00263158	0.0263158	0.871131	none
Eothenomys eleusis	Craseomys rufocanus	Microtus agrestis	Mesocricetus auratus	3936623	4450	0.00221281	0.00373048	2129	2321	4450	-0.0431461	8.28404	0.00399949	13
Eothenomys eleusis	Craseomys rufocanus	Alexandromys fortis	Mesocricetus auratus	4114199	4904	0.0022471	0.00372843	2347	2557	4904	-0.0428222	8.99266	0.00271066	13
Eothenomys eleusis	Craseomys rufocanus	Lasiopodomys brandtii	Mesocricetus auratus	3789157	4372	0.0022154	0.00376436	2150	2222	4372	-0.0164684	1.18573	0.276193	none
Eothenomys eleusis	Myodes centralis	Alexandromys fortis	Mesocricetus auratus	4127894	4965	0.00226193	0.00369838	2296	2669	4965	-0.0751259	28.022	1.19947e-07	13
Eothenomys eleusis	Alticola stoliczkanus	Alexandromys limnophilus	Mesocricetus auratus	3175962	3601	0.00237251	0.00361402	1632	1969	3601	-0.0935851	31.5382	1.95557e-08	13
Eothenomys eleusis	Craseomys rufocanus	Alexandromys oeconomus	Mesocricetus auratus	4593260	5476	0.00222086	0.00360245	2618	2858	5476	-0.0438276	10.5186	0.00118177	13
Eothenomys eleusis	Alticola strelzowi	Lasiopodomys brandtii	Mesocricetus auratus	3537991	3751	0.00229565	0.00370761	1874	1877	3751	-0.000799787	0.00239936	0.960933	none
Eothenomys eleusis	Myodes centralis	Microtus agrestis	Mesocricetus auratus	3960224	4513	0.00224609	0.00371141	2094	2419	4513	-0.0720142	23.4046	1.31264e-06	13
Eothenomys eleusis	Myodes centralis	Alexandromys maximowiczii	Mesocricetus auratus	4115340	4926	0.00221112	0.00359332	2291	2635	4926	-0.0698335	24.0227	9.52048e-07	13
Eothenomys eleusis	Myodes centralis	Alexandromys limnophilus	Mesocricetus auratus	4157074	4985	0.00227167	0.00365058	2285	2700	4985	-0.0832497	34.5486	4.15731e-09	13
Eothenomys eleusis	Myodes centralis	Microtus ilaeus	Mesocricetus auratus	4635836	5621	0.00224059	0.00360291	2576	3045	5621	-0.0834371	39.132	3.96097e-10	13
Eothenomys eleusis	Myodes centralis	Lasiopodomys brandtii	Mesocricetus auratus	3806411	4493	0.00223596	0.00370782	2087	2406	4493	-0.0709993	22.6488	1.94483e-06	13
Eothenomys eleusis	Alticola argentatus	Microtus ilaeus	Mesocricetus auratus	3360219	4085	0.00245535	0.00356115	1689	2396	4085	-0.173072	122.362	0	13
Eothenomys eleusis	Alticola argentatus	Microtus agrestis	Mesocricetus auratus	2910280	3314	0.00242417	0.00362628	1378	1936	3314	-0.168377	93.9541	0	13
Eothenomys eleusis	Craseomys rufocanus	Alexandromys limnophilus	Mesocricetus auratus	4148031	4894	0.00223889	0.00366776	2355	2539	4894	-0.0375971	6.91786	0.00853391	13
Eothenomys eleusis	Alticola argentatus	Alexandromys oeconomus	Mesocricetus auratus	3349937	4029	0.00244885	0.00353731	1645	2384	4029	-0.18342	135.548	0	13
Eothenomys eleusis	Myodes rutilus	Alexandromys maximowiczii	Mesocricetus auratus	4460998	4957	0.00215501	0.00357358	2562	2395	4957	0.0336897	5.62619	0.0176941	none
Eothenomys eleusis	Alticola strelzowi	Lasiopodomys gregalis	Mesocricetus auratus	2210854	2269	0.00234118	0.00372707	1173	1096	2269	0.0339357	2.61305	0.105988	none
Eothenomys eleusis	Craseomys rufocanus	Alexandromys maximowiczii	Mesocricetus auratus	4092131	4788	0.00220179	0.00362476	2358	2430	4788	-0.0150376	1.08271	0.298093	none
Eothenomys eleusis	Myodes rutilus	Alexandromys fortis	Mesocricetus auratus	4479050	5011	0.00220471	0.00368784	2534	2477	5011	0.011375	0.648374	0.420695	none
Eothenomys eleusis	Myodes rutilus	Alexandromys limnophilus	Mesocricetus auratus	4524219	5043	0.00220381	0.00364411	2556	2487	5043	0.0136823	0.944081	0.331231	none
Eothenomys eleusis	Myodes rutilus	Microtus ilaeus	Mesocricetus auratus	5047820	5691	0.00217926	0.00358536	2890	2801	5691	0.0156387	1.39185	0.238093	none
Eothenomys eleusis	Myodes rutilus	Microtus agrestis	Mesocricetus auratus	4291441	4537	0.00217375	0.0036726	2321	2216	4537	0.023143	2.43002	0.119031	none
Eothenomys eleusis	Myodes centralis	Lasiopodomys gregalis	Mesocricetus auratus	2362756	2627	0.00228695	0.00369389	1209	1418	2627	-0.0795584	16.6277	4.54816e-05	13
Eothenomys eleusis	Myodes rutilus	Alexandromys oeconomus	Mesocricetus auratus	5025269	5608	0.00217192	0.00355011	2826	2782	5608	0.00784593	0.345221	0.556831	none
Eothenomys eleusis	Myodes centralis	Alexandromys oeconomus	Mesocricetus auratus	4618106	5572	0.00223577	0.0035782	2544	3028	5572	-0.0868629	42.0416	8.93505e-11	13
Eothenomys eleusis	Myodes rutilus	Lasiopodomys brandtii	Mesocricetus auratus	4126564	4519	0.00218305	0.00369769	2304	2215	4519	0.0196946	1.75282	0.185522	none
Eothenomys eleusis	Craseomys rufocanus	Lasiopodomys gregalis	Mesocricetus auratus	2352108	2589	0.00224373	0.00370147	1265	1324	2589	-0.0227887	1.34453	0.246236	none
Eothenomys eleusis	Myodes rutilus	Lasiopodomys gregalis	Mesocricetus auratus	2539840	2567	0.00220998	0.00368685	1327	1240	2567	0.0338917	2.94858	0.0859532	none
Eothenomys fidelis	Alticola stoliczkanus	Volemys millicens	Mesocricetus auratus	3237163	3758	0.00242326	0.00355149	1823	1935	3758	-0.0298031	3.33795	0.0676991	none
Eothenomys fidelis	Alticola argentatus	Volemys millicens	Mesocricetus auratus	3128533	3904	0.00249462	0.00357108	1711	2193	3904	-0.123463	59.5092	1.22125e-14	13
Eothenomys fidelis	Alticola strelzowi	Volemys musseri	Mesocricetus auratus	4038226	4499	0.00237171	0.00354902	2384	2115	4499	0.0597911	16.0838	6.06003e-05	23
Eothenomys fidelis	Craseomys rufocanus	Volemys musseri	Mesocricetus auratus	4342378	5474	0.0022977	0.00360741	2770	2704	5474	0.012057	0.795762	0.372364	none
Eothenomys fidelis	Alticola argentatus	Proedromys bedfordi	Mesocricetus auratus	3013914	3598	0.00247187	0.00375591	1574	2024	3598	-0.125069	56.2813	6.28386e-14	13
Eothenomys fidelis	Alticola strelzowi	Proedromys liangshanensis	Mesocricetus auratus	3883166	4416	0.0024189	0.00384068	2364	2052	4416	0.0706522	22.0435	2.66544e-06	23
Eothenomys fidelis	Alticola stoliczkanus	Volemys musseri	Mesocricetus auratus	3318996	3938	0.00242272	0.00350814	1877	2061	3938	-0.0467242	8.59726	0.0033667	13
Eothenomys fidelis	Myodes centralis	Proedromys bedfordi	Mesocricetus auratus	4067320	4804	0.00227041	0.00380564	2291	2513	4804	-0.0462115	10.259	0.00136023	13
Eothenomys fidelis	Alticola strelzowi	Volemys millicens	Mesocricetus auratus	3933665	4414	0.00236726	0.00361139	2361	2053	4414	0.069778	21.4916	3.55379e-06	23
Eothenomys fidelis	Myodes centralis	Volemys musseri	Mesocricetus auratus	4359935	5429	0.00227997	0.00354896	2627	2802	5429	-0.0322343	5.641	0.0175452	none
Eothenomys fidelis	Alticola argentatus	Proedromys liangshanensis	Mesocricetus auratus	3100402	3861	0.00254661	0.00376379	1694	2167	3861	-0.122507	57.9459	2.69784e-14	13
Eothenomys fidelis	Alticola stoliczkanus	Proedromys bedfordi	Mesocricetus auratus	3104391	3544	0.00241368	0.00374824	1677	1867	3544	-0.0536117	10.1862	0.00141493	13
Eothenomys fidelis	Craseomys rufocanus	Proedromys liangshanensis	Mesocricetus auratus	4165098	5198	0.0023422	0.00388604	2641	2557	5198	0.0161601	1.35745	0.243981	none
Eothenomys fidelis	Alticola stoliczkanus	Proedromys liangshanensis	Mesocricetus auratus	3199513	3758	0.00247585	0.00375674	1820	1938	3758	-0.0313997	3.70516	0.0542444	none
Eothenomys fidelis	Alticola argentatus	Volemys musseri	Mesocricetus auratus	3206434	3972	0.0024981	0.00351995	1693	2279	3972	-0.147533	86.4542	0	13
Eothenomys fidelis	Alticola strelzowi	Proedromys bedfordi	Mesocricetus auratus	3772850	4085	0.00234438	0.00380429	2163	1922	4085	0.0589963	14.2181	0.000162796	23
Eothenomys fidelis	Craseomys rufocanus	Proedromys bedfordi	Mesocricetus auratus	4036114	4906	0.00226802	0.00384404	2447	2459	4906	-0.00244598	0.0293518	0.863969	none
Eothenomys fidelis	Myodes centralis	Proedromys liangshanensis	Mesocricetus auratus	4194670	5164	0.00233952	0.00382372	2529	2635	5164	-0.0205267	2.17583	0.140194	none
Eothenomys fidelis	Myodes rutilus	Proedromys bedfordi	Mesocricetus auratus	4402554	4892	0.00219554	0.00378042	2562	2330	4892	0.0474244	11.0025	0.000909914	23
Eothenomys fidelis	Craseomys rufocanus	Volemys millicens	Mesocricetus auratus	4218403	5274	0.00228558	0.00365618	2678	2596	5274	0.015548	1.27493	0.258843	none
Eothenomys fidelis	Myodes centralis	Volemys millicens	Mesocricetus auratus	4245065	5237	0.00227982	0.00361019	2545	2692	5237	-0.0280695	4.12622	0.0422236	none
Eothenomys fidelis	Myodes rutilus	Volemys millicens	Mesocricetus auratus	4598347	5355	0.0022134	0.00359292	2822	2533	5355	0.0539683	15.5968	7.83861e-05	23
Eothenomys fidelis	Myodes rutilus	Volemys musseri	Mesocricetus auratus	4731868	5509	0.00221192	0.00353111	2864	2645	5509	0.0397531	8.70594	0.00317176	23
Eothenomys fidelis	Myodes rutilus	Proedromys liangshanensis	Mesocricetus auratus	4541800	5316	0.00226628	0.00380873	2820	2496	5316	0.0609481	19.7472	8.83921e-06	23
Eothenomys fidelis	Alticola argentatus	Neodon bershulaensis	Mesocricetus auratus	3289099	4043	0.00248807	0.00354755	1787	2256	4043	-0.116003	54.4054	1.63092e-13	13
Eothenomys fidelis	Alticola argentatus	Neodon bomiensis	Mesocricetus auratus	2261840	2595	0.00247277	0.00350577	1158	1437	2595	-0.107514	29.9965	4.3282e-08	13
Eothenomys fidelis	Alticola argentatus	Neodon clarkei	Mesocricetus auratus	2511203	3019	0.00250637	0.0035696	1288	1731	3019	-0.146737	65.0046	7.77156e-16	13
Eothenomys fidelis	Alticola argentatus	Neodon irene	Mesocricetus auratus	3081027	3733	0.00247385	0.00356975	1626	2107	3733	-0.128851	61.9772	3.44169e-15	13
Eothenomys fidelis	Alticola argentatus	Neodon chayuensis	Mesocricetus auratus	3173885	3918	0.0024689	0.0035622	1706	2212	3918	-0.129148	65.3486	6.66134e-16	13
Eothenomys fidelis	Alticola argentatus	Neodon medogensis	Mesocricetus auratus	3056894	3751	0.00249224	0.00352686	1591	2160	3751	-0.151693	86.3132	0	13
Eothenomys fidelis	Alticola argentatus	Neodon namcharbawaensis	Mesocricetus auratus	3297934	4118	0.00247473	0.00350015	1787	2331	4118	-0.132103	71.864	0	13
Eothenomys fidelis	Alticola argentatus	Neodon fuscus	Mesocricetus auratus	3345320	4083	0.00247914	0.00356177	1766	2317	4083	-0.13495	74.3573	0	13
Eothenomys fidelis	Alticola argentatus	Neodon forresti	Mesocricetus auratus	3057174	3646	0.00250133	0.00362115	1566	2080	3646	-0.140976	72.4619	0	13
Eothenomys fidelis	Alticola argentatus	Neodon linzhiensis	Mesocricetus auratus	3254450	3977	0.00246816	0.00358041	1751	2226	3977	-0.119437	56.7325	4.996e-14	13
Eothenomys fidelis	Alticola stoliczkanus	Neodon bershulaensis	Mesocricetus auratus	3404580	4038	0.00241924	0.00356483	1935	2103	4038	-0.0416048	6.9896	0.00819847	13
Eothenomys fidelis	Alticola stoliczkanus	Neodon irene	Mesocricetus auratus	3178109	3618	0.0024159	0.00361819	1717	1901	3618	-0.0508568	9.35766	0.00222056	13
Eothenomys fidelis	Alticola argentatus	Neodon leucurus	Mesocricetus auratus	3076084	3778	0.0024892	0.0036722	1635	2143	3778	-0.134463	68.307	1.11022e-16	13
Eothenomys fidelis	Alticola argentatus	Neodon nyalamensis	Mesocricetus auratus	3041756	3665	0.00247258	0.00358707	1614	2051	3665	-0.119236	52.1061	5.25802e-13	13
Eothenomys fidelis	Alticola stoliczkanus	Neodon bomiensis	Mesocricetus auratus	2341767	2554	0.00241015	0.00354006	1290	1264	2554	0.0101801	0.264683	0.606921	none
Eothenomys fidelis	Alticola argentatus	Neodon shergylaensis	Mesocricetus auratus	2739948	3394	0.00253965	0.00355582	1467	1927	3394	-0.135533	62.3453	2.88658e-15	13
Eothenomys fidelis	Alticola stoliczkanus	Neodon leucurus	Mesocricetus auratus	3180991	3709	0.00243525	0.00369767	1804	1905	3709	-0.0272311	2.75034	0.0972339	none
Eothenomys fidelis	Alticola stoliczkanus	Neodon nyalamensis	Mesocricetus auratus	3143580	3590	0.00243115	0.0036227	1705	1885	3590	-0.0501393	9.02507	0.00266302	13
Eothenomys fidelis	Alticola stoliczkanus	Neodon medogensis	Mesocricetus auratus	3157806	3670	0.00241671	0.0035307	1731	1939	3670	-0.0566757	11.7886	0.000595959	13
Eothenomys fidelis	Alticola stoliczkanus	Neodon liaoruii	Mesocricetus auratus	3172027	3609	0.00238412	0.0034969	1700	1909	3609	-0.0579108	12.1034	0.000503312	13
Eothenomys fidelis	Alticola strelzowi	Neodon chayuensis	Mesocricetus auratus	3980932	4415	0.00233614	0.00360179	2364	2051	4415	0.0708947	22.19	2.46952e-06	23
Eothenomys fidelis	Alticola stoliczkanus	Neodon forresti	Mesocricetus auratus	3163639	3588	0.00244181	0.00363395	1722	1866	3588	-0.0401338	5.77926	0.0162163	none
Eothenomys fidelis	Alticola argentatus	Neodon sikimensis	Mesocricetus auratus	2363144	2893	0.00252651	0.00354877	1260	1633	2893	-0.128932	48.0916	4.06764e-12	13
Eothenomys fidelis	Alticola stoliczkanus	Neodon fuscus	Mesocricetus auratus	3464704	4090	0.00242171	0.00358552	1971	2119	4090	-0.0361858	5.3555	0.020657	none
Eothenomys fidelis	Alticola stoliczkanus	Neodon clarkei	Mesocricetus auratus	2598030	2986	0.00243627	0.00357761	1438	1548	2986	-0.0368386	4.05224	0.0441127	none
Eothenomys fidelis	Alticola stoliczkanus	Neodon linzhiensis	Mesocricetus auratus	3361457	3844	0.00240431	0.00360885	1847	1997	3844	-0.0390219	5.85328	0.0155481	none
Eothenomys fidelis	Alticola strelzowi	Neodon forresti	Mesocricetus auratus	3839138	4129	0.00236303	0.00367856	2192	1937	4129	0.0617583	15.7484	7.23504e-05	23
Eothenomys fidelis	Alticola strelzowi	Neodon shergylaensis	Mesocricetus auratus	3438257	3880	0.00239947	0.00357536	2077	1803	3880	0.0706186	19.3495	1.08849e-05	23
Eothenomys fidelis	Alticola stoliczkanus	Neodon shergylaensis	Mesocricetus auratus	2845833	3365	0.00245517	0.00353376	1627	1738	3365	-0.0329866	3.66152	0.055683	none
Eothenomys fidelis	Alticola stoliczkanus	Neodon namcharbawaensis	Mesocricetus auratus	3417684	4044	0.00240221	0.00350325	1939	2105	4044	-0.0410485	6.81405	0.00904436	13
Eothenomys fidelis	Alticola strelzowi	Neodon bomiensis	Mesocricetus auratus	2805763	2959	0.00234197	0.0035477	1632	1327	2959	0.103075	31.438	2.05913e-08	23
Eothenomys fidelis	Alticola argentatus	Neodon liaoruii	Mesocricetus auratus	3078771	3679	0.0024401	0.00348345	1605	2074	3679	-0.12748	59.7883	1.05471e-14	13
Eothenomys fidelis	Alticola strelzowi	Neodon liaoruii	Mesocricetus auratus	3848665	4192	0.00231405	0.00350966	2294	1898	4192	0.0944656	37.4084	9.58087e-10	23
Eothenomys fidelis	Alticola strelzowi	Neodon irene	Mesocricetus auratus	3863517	4241	0.00234527	0.00364422	2233	2008	4241	0.0530535	11.937	0.000550287	23
Eothenomys fidelis	Craseomys rufocanus	Neodon forresti	Mesocricetus auratus	4129106	5004	0.00229408	0.00370994	2503	2501	5004	0.00039968	0.000799361	0.977444	none
Eothenomys fidelis	Craseomys rufocanus	Neodon leucurus	Mesocricetus auratus	4156462	5218	0.00228704	0.00377051	2632	2586	5218	0.00881564	0.405519	0.524253	none
Eothenomys fidelis	Craseomys rufocanus	Neodon clarkei	Mesocricetus auratus	3369575	4133	0.00229717	0.00365306	2092	2041	4133	0.0123397	0.629325	0.427603	none
Eothenomys fidelis	Alticola strelzowi	Neodon medogensis	Mesocricetus auratus	3834554	4220	0.0023566	0.00357884	2266	1954	4220	0.0739336	23.0673	1.56429e-06	23
Eothenomys fidelis	Alticola stoliczkanus	Neodon sikimensis	Mesocricetus auratus	2440527	2799	0.00244763	0.00353438	1364	1435	2799	-0.0253662	1.801	0.179592	none
Eothenomys fidelis	Alticola strelzowi	Neodon fuscus	Mesocricetus auratus	4221713	4760	0.00234964	0.00364692	2541	2219	4760	0.0676471	21.7824	3.05396e-06	23
Eothenomys fidelis	Craseomys rufocanus	Neodon irene	Mesocricetus auratus	4150667	5049	0.00227626	0.00367122	2544	2505	5049	0.0077243	0.301248	0.583101	none
Eothenomys fidelis	Alticola strelzowi	Neodon clarkei	Mesocricetus auratus	3134129	3500	0.00236956	0.00361065	1863	1637	3500	0.0645714	14.5931	0.000133399	23
Eothenomys fidelis	Myodes centralis	Neodon fuscus	Mesocricetus auratus	4575604	5646	0.00227139	0.003631	2722	2924	5646	-0.0357775	7.22706	0.00718126	13
Eothenomys fidelis	Craseomys rufocanus	Neodon bershulaensis	Mesocricetus auratus	4464837	5634	0.00226806	0.00363166	2888	2746	5634	0.0252041	3.57898	0.0585149	none
Eothenomys fidelis	Alticola strelzowi	Neodon bershulaensis	Mesocricetus auratus	4146776	4679	0.00234339	0.0035855	2507	2172	4679	0.0715965	23.9848	9.70979e-07	23
Eothenomys fidelis	Alticola strelzowi	Neodon linzhiensis	Mesocricetus auratus	4099088	4520	0.00233393	0.00366277	2421	2099	4520	0.0712389	22.9389	1.6723e-06	23
Eothenomys fidelis	Alticola stoliczkanus	Neodon chayuensis	Mesocricetus auratus	3284809	3802	0.00241125	0.00356482	1802	2000	3802	-0.0520779	10.3114	0.0013221	13
Eothenomys fidelis	Craseomys rufocanus	Neodon bomiensis	Mesocricetus auratus	3004234	3529	0.00225332	0.00356971	1803	1726	3529	0.0218192	1.68008	0.194914	none
Eothenomys fidelis	Alticola strelzowi	Neodon leucurus	Mesocricetus auratus	3860375	4260	0.00236221	0.00373837	2280	1980	4260	0.0704225	21.1268	4.29883e-06	23
Eothenomys fidelis	Craseomys rufocanus	Neodon fuscus	Mesocricetus auratus	4547560	5749	0.00227529	0.00366944	2899	2850	5749	0.00852322	0.417638	0.518118	none
Eothenomys fidelis	Alticola strelzowi	Neodon namcharbawaensis	Mesocricetus auratus	4169118	4790	0.00233011	0.0035387	2556	2234	4790	0.0672234	21.6459	3.27905e-06	23
Eothenomys fidelis	Craseomys rufocanus	Neodon namcharbawaensis	Mesocricetus auratus	4485629	5665	0.00226858	0.00357854	2880	2785	5665	0.0167696	1.59312	0.206882	none
Eothenomys fidelis	Alticola strelzowi	Neodon nyalamensis	Mesocricetus auratus	3812885	4190	0.00234796	0.00364062	2249	1941	4190	0.0735084	22.6406	1.95316e-06	23
Eothenomys fidelis	Alticola strelzowi	Neodon sikimensis	Mesocricetus auratus	2946781	3258	0.00238548	0.00358892	1757	1501	3258	0.0785758	20.1154	7.29069e-06	23
Eothenomys fidelis	Craseomys rufocanus	Neodon liaoruii	Mesocricetus auratus	4118610	4957	0.00222854	0.00353171	2518	2439	4957	0.0159371	1.25903	0.261835	none
Eothenomys fidelis	Craseomys rufocanus	Neodon chayuensis	Mesocricetus auratus	4283514	5298	0.00227022	0.00364275	2681	2617	5298	0.01208	0.773122	0.379253	none
Eothenomys fidelis	Craseomys rufocanus	Neodon nyalamensis	Mesocricetus auratus	4107703	5059	0.00227925	0.00368825	2548	2511	5059	0.0073137	0.270607	0.602925	none
Eothenomys fidelis	Myodes centralis	Neodon clarkei	Mesocricetus auratus	3376900	4006	0.00231781	0.00363262	1917	2089	4006	-0.0429356	7.38492	0.00657729	13
Eothenomys fidelis	Craseomys rufocanus	Neodon medogensis	Mesocricetus auratus	4111534	5095	0.00227798	0.00361933	2590	2505	5095	0.016683	1.41806	0.233723	none
Eothenomys fidelis	Craseomys rufocanus	Neodon linzhiensis	Mesocricetus auratus	4399719	5455	0.00226276	0.00368268	2794	2661	5455	0.0243813	3.24271	0.0717417	none
Eothenomys fidelis	Myodes centralis	Neodon leucurus	Mesocricetus auratus	4168704	5040	0.00227601	0.00372838	2442	2598	5040	-0.0309524	4.82857	0.0279918	none
Eothenomys fidelis	Myodes centralis	Neodon bershulaensis	Mesocricetus auratus	4487844	5510	0.00227136	0.00359688	2693	2817	5510	-0.0225045	2.79056	0.0948209	none
Eothenomys fidelis	Myodes centralis	Neodon bomiensis	Mesocricetus auratus	3030590	3443	0.00227134	0.00356325	1699	1744	3443	-0.01307	0.58815	0.443135	none
Eothenomys fidelis	Myodes centralis	Neodon medogensis	Mesocricetus auratus	4137109	4993	0.00229146	0.00358499	2402	2591	4993	-0.037853	7.15422	0.0074788	13
Eothenomys fidelis	Myodes centralis	Neodon shergylaensis	Mesocricetus auratus	3705416	4524	0.00230986	0.00358651	2168	2356	4524	-0.0415561	7.81256	0.00518845	13
Eothenomys fidelis	Myodes centralis	Neodon namcharbawaensis	Mesocricetus auratus	4509096	5568	0.00226797	0.00353635	2703	2865	5568	-0.0290948	4.71336	0.0299291	none
Eothenomys fidelis	Myodes centralis	Neodon sikimensis	Mesocricetus auratus	3175677	3853	0.00230156	0.00357782	1890	1963	3853	-0.0189463	1.38308	0.239578	none
Eothenomys fidelis	Myodes centralis	Neodon linzhiensis	Mesocricetus auratus	4425786	5327	0.00225553	0.00363444	2599	2728	5327	-0.0242163	3.1239	0.0771521	none
Eothenomys fidelis	Myodes centralis	Neodon irene	Mesocricetus auratus	4178314	4984	0.00226802	0.00362784	2411	2573	4984	-0.032504	5.26565	0.0217503	none
Eothenomys fidelis	Myodes centralis	Neodon forresti	Mesocricetus auratus	4151322	4908	0.00229035	0.00367666	2362	2546	4908	-0.0374898	6.89813	0.00862862	13
Eothenomys fidelis	Craseomys rufocanus	Neodon shergylaensis	Mesocricetus auratus	3690898	4539	0.00230093	0.00358944	2323	2216	4539	0.0235735	2.52236	0.112242	none
Eothenomys fidelis	Myodes centralis	Neodon chayuensis	Mesocricetus auratus	4305839	5172	0.00226193	0.00360133	2501	2671	5172	-0.0328693	5.58778	0.0180862	none
Eothenomys fidelis	Myodes centralis	Neodon liaoruii	Mesocricetus auratus	4148880	4909	0.00223735	0.00352547	2399	2510	4909	-0.0226115	2.50988	0.113135	none
Eothenomys fidelis	Myodes rutilus	Neodon forresti	Mesocricetus auratus	4497395	5032	0.00222062	0.00365211	2642	2390	5032	0.0500795	12.62	0.000381635	23
Eothenomys fidelis	Myodes rutilus	Neodon bomiensis	Mesocricetus auratus	3258024	3567	0.00220226	0.00354034	1899	1668	3567	0.0647603	14.9596	0.000109836	23
Eothenomys fidelis	Craseomys rufocanus	Neodon sikimensis	Mesocricetus auratus	3174890	3922	0.00230197	0.00361674	2011	1911	3922	0.0254972	2.54972	0.110314	none
Eothenomys fidelis	Myodes centralis	Neodon nyalamensis	Mesocricetus auratus	4124965	4982	0.00227784	0.00363797	2420	2562	4982	-0.0285026	4.04737	0.0442402	none
Eothenomys fidelis	Myodes rutilus	Neodon chayuensis	Mesocricetus auratus	4679437	5421	0.00219236	0.00357703	2836	2585	5421	0.0463014	11.6217	0.000651883	23
Eothenomys fidelis	Myodes rutilus	Neodon clarkei	Mesocricetus auratus	3651285	4175	0.00222114	0.00359175	2180	1995	4175	0.0443114	8.1976	0.00419457	23
Eothenomys fidelis	Myodes rutilus	Neodon irene	Mesocricetus auratus	4525821	5168	0.00220303	0.00360835	2708	2460	5168	0.0479876	11.9009	0.00056106	23
Eothenomys fidelis	Myodes rutilus	Neodon leucurus	Mesocricetus auratus	4526621	5132	0.00220407	0.00369293	2679	2453	5132	0.0440374	9.95246	0.00160635	23
Eothenomys fidelis	Myodes rutilus	Neodon fuscus	Mesocricetus auratus	4970834	5736	0.00219832	0.00360729	3008	2728	5736	0.0488145	13.6681	0.000218133	23
Eothenomys fidelis	Myodes rutilus	Neodon namcharbawaensis	Mesocricetus auratus	4894461	5702	0.00218594	0.00350723	3006	2696	5702	0.0543669	16.8537	4.03738e-05	23
Eothenomys fidelis	Myodes rutilus	Neodon bershulaensis	Mesocricetus auratus	4872875	5665	0.00219562	0.00356402	2989	2676	5665	0.0552515	17.2937	3.20241e-05	23
Eothenomys fidelis	Myodes rutilus	Neodon linzhiensis	Mesocricetus auratus	4810551	5504	0.00218987	0.00362885	2869	2635	5504	0.0425145	9.9484	0.00160989	23
Eothenomys fidelis	Myodes rutilus	Neodon nyalamensis	Mesocricetus auratus	4467652	5111	0.00220004	0.00361711	2681	2430	5111	0.0491098	12.3266	0.000446561	23
Eothenomys fidelis	Myodes rutilus	Neodon liaoruii	Mesocricetus auratus	4504080	5018	0.00216526	0.00348279	2652	2366	5018	0.0569948	16.3005	5.40492e-05	23
Eothenomys fidelis	Myodes rutilus	Neodon sikimensis	Mesocricetus auratus	3426670	3909	0.00224489	0.00356242	2093	1816	3909	0.0708621	19.6288	9.40407e-06	23
Eothenomys fidelis	Myodes rutilus	Neodon shergylaensis	Mesocricetus auratus	4009733	4631	0.00222384	0.00353627	2436	2195	4631	0.0520406	12.5418	0.000397952	23
Eothenomys fidelis	Myodes rutilus	Neodon medogensis	Mesocricetus auratus	4492565	5119	0.00221032	0.00355398	2688	2431	5119	0.0502051	12.9027	0.000328106	23
Eothenomys fidelis	Alticola argentatus	Alexandromys fortis	Mesocricetus auratus	3030258	3735	0.00250655	0.00369185	1597	2138	3735	-0.144846	78.3617	0	13
Eothenomys fidelis	Alticola argentatus	Alexandromys limnophilus	Mesocricetus auratus	3063339	3741	0.0025136	0.00365777	1596	2145	3741	-0.146752	80.567	0	13
Eothenomys fidelis	Alticola argentatus	Alexandromys maximowiczii	Mesocricetus auratus	3034819	3690	0.00246193	0.00359107	1596	2094	3690	-0.134959	67.2098	2.22045e-16	13
Eothenomys fidelis	Alticola argentatus	Alexandromys oeconomus	Mesocricetus auratus	3373555	4199	0.00246906	0.00357227	1805	2394	4199	-0.140271	82.6199	0	13
Eothenomys fidelis	Alticola argentatus	Microtus agrestis	Mesocricetus auratus	2930604	3407	0.00245513	0.0036571	1484	1923	3407	-0.128852	56.5662	5.42899e-14	13
Eothenomys fidelis	Alticola argentatus	Microtus ilaeus	Mesocricetus auratus	3375929	4217	0.00248287	0.00357768	1828	2389	4217	-0.133033	74.6315	0	13
Eothenomys fidelis	Alticola strelzowi	Alexandromys limnophilus	Mesocricetus auratus	3845422	4237	0.00236814	0.00370694	2243	1994	4237	0.058768	14.6332	0.000130591	23
Eothenomys fidelis	Myodes centralis	Alexandromys maximowiczii	Mesocricetus auratus	4107481	4917	0.00225308	0.00363307	2422	2495	4917	-0.0148465	1.08379	0.297851	none
Eothenomys fidelis	Alticola stoliczkanus	Alexandromys limnophilus	Mesocricetus auratus	3169115	3722	0.00242828	0.00364873	1761	1961	3722	-0.0537346	10.7469	0.00104454	13
Eothenomys fidelis	Alticola strelzowi	Microtus ilaeus	Mesocricetus auratus	4274767	4872	0.00234352	0.00363938	2595	2277	4872	0.0652709	20.7562	5.21636e-06	23
Eothenomys fidelis	Myodes rutilus	Alexandromys fortis	Mesocricetus auratus	4454619	5163	0.00221613	0.00372681	2736	2427	5163	0.0598489	18.4933	1.70501e-05	23
Eothenomys fidelis	Myodes centralis	Alexandromys fortis	Mesocricetus auratus	4113757	5105	0.00229036	0.00374451	2496	2609	5105	-0.0221352	2.50127	0.113754	none
Eothenomys fidelis	Craseomys rufocanus	Microtus agrestis	Mesocricetus auratus	3926858	4616	0.00225855	0.00375262	2335	2281	4616	0.0116984	0.631716	0.426727	none
Eothenomys fidelis	Myodes rutilus	Alexandromys maximowiczii	Mesocricetus auratus	4445774	5084	0.00217712	0.00361017	2722	2362	5084	0.0708104	25.4917	4.44281e-07	23
Eothenomys fidelis	Alticola argentatus	Lasiopodomys gregalis	Mesocricetus auratus	1781539	2068	0.00251861	0.00369428	900	1168	2068	-0.129594	34.7311	3.78528e-09	13
Eothenomys fidelis	Alticola strelzowi	Lasiopodomys brandtii	Mesocricetus auratus	3519084	3812	0.002358	0.00373691	2051	1761	3812	0.0760756	22.0619	2.63997e-06	23
Eothenomys fidelis	Alticola argentatus	Lasiopodomys brandtii	Mesocricetus auratus	2810281	3385	0.00248623	0.00371048	1493	1892	3385	-0.117873	47.0313	6.98619e-12	13
Eothenomys fidelis	Alticola stoliczkanus	Alexandromys maximowiczii	Mesocricetus auratus	3127258	3590	0.00239155	0.00359292	1730	1860	3590	-0.0362117	4.70752	0.0300309	none
Eothenomys fidelis	Myodes centralis	Alexandromys oeconomus	Mesocricetus auratus	4611857	5657	0.00226958	0.00361785	2735	2922	5657	-0.0330564	6.18154	0.012909	none
Eothenomys fidelis	Alticola strelzowi	Lasiopodomys gregalis	Mesocricetus auratus	2197074	2308	0.00237179	0.00375681	1264	1044	2308	0.0953206	20.9705	4.66401e-06	23
Eothenomys fidelis	Myodes rutilus	Alexandromys limnophilus	Mesocricetus auratus	4500835	5148	0.00222225	0.00366521	2684	2464	5148	0.042735	9.40171	0.00216783	23
Eothenomys fidelis	Alticola strelzowi	Alexandromys oeconomus	Mesocricetus auratus	4258071	4795	0.00234566	0.00364214	2560	2235	4795	0.0677789	22.0282	2.6868e-06	23
Eothenomys fidelis	Alticola stoliczkanus	Alexandromys fortis	Mesocricetus auratus	3130589	3711	0.00243564	0.00370841	1783	1928	3711	-0.039073	5.66559	0.0173009	none
Eothenomys fidelis	Myodes centralis	Alexandromys limnophilus	Mesocricetus auratus	4148814	5010	0.00230488	0.00368605	2413	2597	5010	-0.0367265	6.75768	0.00933448	13
Eothenomys fidelis	Craseomys rufocanus	Alexandromys maximowiczii	Mesocricetus auratus	4077619	4979	0.00226296	0.00367353	2566	2413	4979	0.0307291	4.70155	0.0301355	none
Eothenomys fidelis	Alticola stoliczkanus	Lasiopodomys gregalis	Mesocricetus auratus	1823685	2018	0.00244944	0.00370897	981	1037	2018	-0.0277502	1.55401	0.212544	none
Eothenomys fidelis	Alticola strelzowi	Alexandromys fortis	Mesocricetus auratus	3806941	4322	0.00235911	0.00374815	2324	1998	4322	0.075428	24.5895	7.09357e-07	23
Eothenomys fidelis	Alticola stoliczkanus	Alexandromys oeconomus	Mesocricetus auratus	3493986	4120	0.00241358	0.00358516	1955	2165	4120	-0.0509709	10.7039	0.00106911	13
Eothenomys fidelis	Alticola stoliczkanus	Microtus ilaeus	Mesocricetus auratus	3498901	4175	0.00242533	0.00360127	1988	2187	4175	-0.0476647	9.48527	0.00207128	13
Eothenomys fidelis	Craseomys rufocanus	Alexandromys limnophilus	Mesocricetus auratus	4139334	5187	0.00228986	0.00370561	2621	2566	5187	0.0106034	0.583189	0.445065	none
Eothenomys fidelis	Alticola stoliczkanus	Lasiopodomys brandtii	Mesocricetus auratus	2907660	3334	0.00241603	0.00368785	1613	1721	3334	-0.0323935	3.4985	0.0614244	none
Eothenomys fidelis	Myodes centralis	Microtus agrestis	Mesocricetus auratus	3959340	4560	0.00226161	0.00373187	2225	2335	4560	-0.0241228	2.65351	0.103322	none
Eothenomys fidelis	Myodes rutilus	Alexandromys oeconomus	Mesocricetus auratus	5010795	5821	0.00219486	0.00360013	3051	2770	5821	0.0482735	13.5649	0.000230461	23
Eothenomys fidelis	Alticola strelzowi	Microtus agrestis	Mesocricetus auratus	3672370	3870	0.00232738	0.0037307	2105	1765	3870	0.0878553	29.8708	4.61816e-08	23
Eothenomys fidelis	Myodes rutilus	Microtus agrestis	Mesocricetus auratus	4280322	4714	0.00218605	0.00368769	2511	2203	4714	0.0653373	20.1239	7.25845e-06	23
Eothenomys fidelis	Myodes centralis	Lasiopodomys brandtii	Mesocricetus auratus	3804498	4513	0.00227481	0.00374392	2209	2304	4513	-0.0210503	1.99978	0.157322	none
Eothenomys fidelis	Craseomys rufocanus	Lasiopodomys gregalis	Mesocricetus auratus	2334955	2767	0.00227435	0.00374258	1425	1342	2767	0.0299964	2.4897	0.114594	none
Eothenomys fidelis	Craseomys rufocanus	Microtus ilaeus	Mesocricetus auratus	4601221	5912	0.00227179	0.00366827	2957	2955	5912	0.000338295	0.00067659	0.979248	none
Eothenomys fidelis	Craseomys rufocanus	Alexandromys oeconomus	Mesocricetus auratus	4585714	5817	0.00227336	0.00366879	2935	2882	5817	0.00911123	0.482895	0.487114	none
Eothenomys fidelis	Myodes centralis	Lasiopodomys gregalis	Mesocricetus auratus	2348437	2683	0.00230472	0.00373876	1309	1374	2683	-0.0242266	1.57473	0.209521	none
Eothenomys fidelis	Alticola stoliczkanus	Microtus agrestis	Mesocricetus auratus	3032916	3304	0.00239374	0.00366858	1602	1702	3304	-0.0302663	3.02663	0.0819078	none
Eothenomys fidelis	Myodes rutilus	Lasiopodomys gregalis	Mesocricetus auratus	2527190	2710	0.00224182	0.0037327	1437	1273	2710	0.0605166	9.92472	0.00163073	23
Eothenomys fidelis	Myodes rutilus	Microtus ilaeus	Mesocricetus auratus	5025150	5910	0.00219794	0.00360208	3086	2824	5910	0.0443316	11.6149	0.000654259	23
Eothenomys fidelis	Craseomys rufocanus	Alexandromys fortis	Mesocricetus auratus	4091338	5109	0.00229302	0.00378073	2605	2504	5109	0.019769	1.99667	0.157645	none
Eothenomys fidelis	Craseomys rufocanus	Lasiopodomys brandtii	Mesocricetus auratus	3783562	4637	0.00226334	0.00379107	2395	2242	4637	0.0329955	5.04831	0.02465	none
Eothenomys fidelis	Alticola strelzowi	Alexandromys maximowiczii	Mesocricetus auratus	3798931	4228	0.00232329	0.00363273	2291	1937	4228	0.0837275	29.6395	5.20325e-08	23
Eothenomys fidelis	Myodes centralis	Microtus ilaeus	Mesocricetus auratus	4623629	5697	0.00227408	0.00363302	2737	2960	5697	-0.0391434	8.72898	0.00313192	13
Eothenomys fidelis	Myodes rutilus	Lasiopodomys brandtii	Mesocricetus auratus	4112100	4637	0.0022007	0.00372237	2454	2183	4637	0.058443	15.838	6.90012e-05	23
Eothenomys hintoni	Alticola argentatus	Proedromys bedfordi	Mesocricetus auratus	3665063	4264	0.00242533	0.00371944	1785	2479	4264	-0.162758	112.954	0	13
Eothenomys hintoni	Alticola argentatus	Proedromys liangshanensis	Mesocricetus auratus	3770685	4667	0.00250008	0.00374322	1971	2696	4667	-0.155346	112.626	0	13
Eothenomys hintoni	Alticola strelzowi	Proedromys bedfordi	Mesocricetus auratus	4634348	4997	0.00227982	0.00376984	2508	2489	4997	0.00380228	0.0722433	0.788098	none
Eothenomys hintoni	Alticola strelzowi	Volemys millicens	Mesocricetus auratus	4842196	5424	0.00229627	0.00357782	2719	2705	5424	0.00258112	0.0361357	0.849236	none
Eothenomys hintoni	Alticola stoliczkanus	Proedromys liangshanensis	Mesocricetus auratus	3903116	4538	0.00243549	0.00374957	2107	2431	4538	-0.0713971	23.1327	1.51201e-06	13
Eothenomys hintoni	Alticola argentatus	Volemys musseri	Mesocricetus auratus	3901208	4724	0.00245411	0.0034829	1948	2776	4724	-0.175275	145.128	0	13
Eothenomys hintoni	Alticola stoliczkanus	Volemys millicens	Mesocricetus auratus	3952311	4526	0.00237216	0.0035347	2087	2439	4526	-0.0777729	27.376	1.67493e-07	13
Eothenomys hintoni	Craseomys rufocanus	Proedromys bedfordi	Mesocricetus auratus	4984200	5876	0.00224128	0.00381817	2779	3097	5876	-0.0541184	17.2097	3.34729e-05	13
Eothenomys hintoni	Alticola strelzowi	Volemys musseri	Mesocricetus auratus	4976733	5567	0.00229709	0.00351114	2772	2795	5567	-0.00413149	0.0950243	0.757884	none
Eothenomys hintoni	Alticola stoliczkanus	Proedromys bedfordi	Mesocricetus auratus	3779988	4271	0.00236945	0.00374346	1969	2302	4271	-0.0779677	25.9632	3.47981e-07	13
Eothenomys hintoni	Alticola strelzowi	Proedromys liangshanensis	Mesocricetus auratus	4776580	5371	0.00236414	0.003828	2681	2690	5371	-0.00167567	0.015081	0.902262	none
Eothenomys hintoni	Alticola argentatus	Volemys millicens	Mesocricetus auratus	3813224	4608	0.00244373	0.00353893	1936	2672	4608	-0.159722	117.556	0	13
Eothenomys hintoni	Craseomys rufocanus	Proedromys liangshanensis	Mesocricetus auratus	5149342	6267	0.00232641	0.00389103	3031	3236	6267	-0.032711	6.70576	0.00961019	13
Eothenomys hintoni	Alticola stoliczkanus	Volemys musseri	Mesocricetus auratus	4051808	4740	0.00238017	0.00349437	2149	2591	4740	-0.0932489	41.216	1.363e-10	13
Eothenomys hintoni	Myodes centralis	Proedromys liangshanensis	Mesocricetus auratus	5186255	6243	0.00230561	0.00382487	2893	3350	6243	-0.073202	33.4533	7.29955e-09	13
Eothenomys hintoni	Craseomys rufocanus	Volemys millicens	Mesocricetus auratus	5227744	6306	0.00225174	0.00363575	3030	3276	6306	-0.0390105	9.59657	0.00194941	13
Eothenomys hintoni	Myodes centralis	Volemys millicens	Mesocricetus auratus	5259490	6380	0.00224233	0.00359041	2927	3453	6380	-0.0824451	43.3661	4.53976e-11	13
Eothenomys hintoni	Myodes rutilus	Proedromys liangshanensis	Mesocricetus auratus	5638018	6499	0.00222951	0.00380018	3358	3141	6499	0.0333898	7.24558	0.00710759	23
Eothenomys hintoni	Myodes centralis	Proedromys bedfordi	Mesocricetus auratus	5016486	5896	0.00222706	0.00378751	2709	3187	5896	-0.0810719	38.7524	4.81125e-10	13
Eothenomys hintoni	Myodes rutilus	Volemys musseri	Mesocricetus auratus	5882564	6730	0.00216377	0.00349716	3409	3321	6730	0.0130758	1.15067	0.283409	none
Eothenomys hintoni	Myodes centralis	Volemys musseri	Mesocricetus auratus	5393474	6536	0.00224336	0.00352699	3010	3526	6536	-0.0789474	40.7368	1.74172e-10	13
Eothenomys hintoni	Myodes rutilus	Proedromys bedfordi	Mesocricetus auratus	5457428	6018	0.00215092	0.00374393	3071	2947	6018	0.0206049	2.555	0.109946	none
Eothenomys hintoni	Craseomys rufocanus	Volemys musseri	Mesocricetus auratus	5371954	6557	0.00226761	0.00358478	3161	3396	6557	-0.0358396	8.4223	0.00370647	13
Eothenomys hintoni	Myodes rutilus	Volemys millicens	Mesocricetus auratus	5729995	6521	0.00216824	0.00355759	3323	3198	6521	0.0191688	2.3961	0.121638	none
Eothenomys hintoni	Alticola argentatus	Neodon fuscus	Mesocricetus auratus	4092415	5044	0.00242204	0.00352298	2092	2952	5044	-0.1705	146.63	0	13
Eothenomys hintoni	Alticola argentatus	Neodon forresti	Mesocricetus auratus	3728082	4433	0.00245072	0.00359521	1842	2591	4433	-0.16896	126.551	0	13
Eothenomys hintoni	Alticola argentatus	Neodon liaoruii	Mesocricetus auratus	3744225	4397	0.00240637	0.00346333	1857	2540	4397	-0.155333	106.093	0	13
Eothenomys hintoni	Alticola argentatus	Neodon chayuensis	Mesocricetus auratus	3871725	4644	0.00242256	0.00352098	1943	2701	4644	-0.163221	123.722	0	13
Eothenomys hintoni	Alticola argentatus	Neodon clarkei	Mesocricetus auratus	3038775	3665	0.0024732	0.00353292	1504	2161	3665	-0.179263	117.776	0	13
Eothenomys hintoni	Alticola argentatus	Neodon bershulaensis	Mesocricetus auratus	4023822	4849	0.00243264	0.00350307	2024	2825	4849	-0.165189	132.316	0	13
Eothenomys hintoni	Alticola argentatus	Neodon leucurus	Mesocricetus auratus	3756186	4523	0.00244277	0.00363527	1886	2637	4523	-0.16604	124.696	0	13
Eothenomys hintoni	Alticola argentatus	Neodon namcharbawaensis	Mesocricetus auratus	4038353	4947	0.00243664	0.00348484	2049	2898	4947	-0.171619	145.705	0	13
Eothenomys hintoni	Alticola argentatus	Neodon linzhiensis	Mesocricetus auratus	3972049	4784	0.00241374	0.00355226	2009	2775	4784	-0.160117	122.65	0	13
Eothenomys hintoni	Alticola argentatus	Neodon bomiensis	Mesocricetus auratus	2725601	3071	0.0024191	0.00347015	1286	1785	3071	-0.162488	81.0814	0	13
Eothenomys hintoni	Alticola stoliczkanus	Neodon irene	Mesocricetus auratus	3873784	4399	0.00238836	0.0036112	2018	2381	4399	-0.0825188	29.9543	4.42348e-08	13
Eothenomys hintoni	Alticola argentatus	Neodon shergylaensis	Mesocricetus auratus	3323231	4105	0.00248192	0.00352082	1704	2401	4105	-0.169793	118.346	0	13
Eothenomys hintoni	Alticola stoliczkanus	Neodon linzhiensis	Mesocricetus auratus	4107807	4681	0.00235247	0.00358117	2151	2530	4681	-0.0809656	30.686	3.03351e-08	13
Eothenomys hintoni	Alticola stoliczkanus	Neodon nyalamensis	Mesocricetus auratus	3823583	4335	0.0023852	0.00362134	1995	2340	4335	-0.0795848	27.4567	1.60647e-07	13
Eothenomys hintoni	Alticola argentatus	Neodon medogensis	Mesocricetus auratus	3713328	4461	0.00245481	0.00350514	1855	2606	4461	-0.168348	126.429	0	13
Eothenomys hintoni	Alticola argentatus	Neodon irene	Mesocricetus auratus	3748944	4461	0.00243642	0.0035522	1888	2573	4461	-0.153553	105.184	0	13
Eothenomys hintoni	Alticola argentatus	Neodon sikimensis	Mesocricetus auratus	2859272	3489	0.00249242	0.0035405	1455	2034	3489	-0.16595	96.0851	0	13
Eothenomys hintoni	Alticola stoliczkanus	Neodon bomiensis	Mesocricetus auratus	2820131	3029	0.00236443	0.00352129	1435	1594	3029	-0.0524926	8.34632	0.0038647	13
Eothenomys hintoni	Alticola stoliczkanus	Neodon chayuensis	Mesocricetus auratus	4011962	4548	0.00235595	0.00354689	2079	2469	4548	-0.085752	33.4433	7.33732e-09	13
Eothenomys hintoni	Alticola stoliczkanus	Neodon bershulaensis	Mesocricetus auratus	4170218	4888	0.0023735	0.00354838	2232	2656	4888	-0.086743	36.7791	1.32304e-09	13
Eothenomys hintoni	Alticola argentatus	Neodon nyalamensis	Mesocricetus auratus	3691816	4391	0.00242726	0.00354839	1853	2538	4391	-0.156001	106.861	0	13
Eothenomys hintoni	Alticola stoliczkanus	Neodon fuscus	Mesocricetus auratus	4247736	5000	0.00236926	0.00356084	2276	2724	5000	-0.0896	40.1408	2.36302e-10	13
Eothenomys hintoni	Alticola stoliczkanus	Neodon shergylaensis	Mesocricetus auratus	3447096	4048	0.00240681	0.00353363	1897	2151	4048	-0.062747	15.9377	6.54601e-05	13
Eothenomys hintoni	Alticola stoliczkanus	Neodon namcharbawaensis	Mesocricetus auratus	4187439	4900	0.00236123	0.0034893	2250	2650	4900	-0.0816327	32.6531	1.10166e-08	13
Eothenomys hintoni	Alticola stoliczkanus	Neodon clarkei	Mesocricetus auratus	3152189	3620	0.00239294	0.00356958	1646	1974	3620	-0.0906077	29.7193	4.99342e-08	13
Eothenomys hintoni	Alticola strelzowi	Neodon leucurus	Mesocricetus auratus	4760048	5221	0.00228643	0.00369235	2619	2602	5221	0.00325608	0.0553534	0.813997	none
Eothenomys hintoni	Alticola stoliczkanus	Neodon liaoruii	Mesocricetus auratus	3859548	4345	0.00234445	0.00348778	2001	2344	4345	-0.0789413	27.0769	1.95523e-07	13
Eothenomys hintoni	Alticola stoliczkanus	Neodon forresti	Mesocricetus auratus	3859872	4435	0.00238726	0.00363024	2068	2367	4435	-0.0674183	20.1581	7.12991e-06	13
Eothenomys hintoni	Alticola stoliczkanus	Neodon leucurus	Mesocricetus auratus	3886468	4484	0.0023704	0.00366059	2056	2428	4484	-0.0829616	30.8617	2.77082e-08	13
Eothenomys hintoni	Alticola stoliczkanus	Neodon medogensis	Mesocricetus auratus	3841800	4451	0.00238235	0.00352341	2030	2421	4451	-0.0878454	34.3476	4.60977e-09	13
Eothenomys hintoni	Craseomys rufocanus	Neodon namcharbawaensis	Mesocricetus auratus	5571614	6895	0.00224989	0.0035763	3355	3540	6895	-0.026831	4.96374	0.0258841	none
Eothenomys hintoni	Craseomys rufocanus	Neodon chayuensis	Mesocricetus auratus	5302889	6373	0.00224613	0.00363811	3111	3262	6373	-0.0236937	3.57775	0.0585584	none
Eothenomys hintoni	Alticola strelzowi	Neodon clarkei	Mesocricetus auratus	3839095	4320	0.00230536	0.00356458	2162	2158	4320	0.000925926	0.0037037	0.951472	none
Eothenomys hintoni	Alticola strelzowi	Neodon fuscus	Mesocricetus auratus	5220082	5871	0.00228943	0.00361527	2913	2958	5871	-0.00766479	0.344916	0.557005	none
Eothenomys hintoni	Craseomys rufocanus	Neodon irene	Mesocricetus auratus	5132140	6173	0.00226007	0.00366504	2980	3193	6173	-0.0345051	7.34959	0.00670782	13
Eothenomys hintoni	Alticola strelzowi	Neodon nyalamensis	Mesocricetus auratus	4678593	5117	0.0022884	0.00362144	2593	2524	5117	0.0134845	0.930428	0.334752	none
Eothenomys hintoni	Craseomys rufocanus	Neodon bomiensis	Mesocricetus auratus	3668782	4224	0.00221858	0.0035631	2037	2187	4224	-0.0355114	5.3267	0.0210011	none
Eothenomys hintoni	Alticola stoliczkanus	Neodon sikimensis	Mesocricetus auratus	2953631	3380	0.00240585	0.00352515	1570	1810	3380	-0.0710059	17.0414	3.65733e-05	13
Eothenomys hintoni	Craseomys rufocanus	Neodon clarkei	Mesocricetus auratus	4140367	4981	0.00227649	0.00364962	2411	2570	4981	-0.0319213	5.07549	0.0242665	none
Eothenomys hintoni	Alticola strelzowi	Neodon irene	Mesocricetus auratus	4745357	5226	0.00229624	0.00362086	2627	2599	5226	0.00535783	0.150019	0.698517	none
Eothenomys hintoni	Alticola strelzowi	Neodon sikimensis	Mesocricetus auratus	3604482	4007	0.00233307	0.00357784	1993	2014	4007	-0.00524083	0.110057	0.740079	none
Eothenomys hintoni	Craseomys rufocanus	Neodon forresti	Mesocricetus auratus	5102638	6137	0.00226981	0.00372033	2988	3149	6137	-0.0262343	4.22372	0.0398626	none
Eothenomys hintoni	Craseomys rufocanus	Neodon leucurus	Mesocricetus auratus	5150629	6242	0.00225409	0.00374614	2997	3245	6242	-0.0397309	9.85325	0.00169532	13
Eothenomys hintoni	Alticola strelzowi	Neodon forresti	Mesocricetus auratus	4722872	5193	0.00229405	0.00365429	2610	2583	5193	0.00519931	0.140381	0.707902	none
Eothenomys hintoni	Alticola strelzowi	Neodon bomiensis	Mesocricetus auratus	3414637	3559	0.00228077	0.00353595	1796	1763	3559	0.00927227	0.305985	0.580155	none
Eothenomys hintoni	Alticola strelzowi	Neodon bershulaensis	Mesocricetus auratus	5128908	5705	0.00228431	0.00355963	2844	2861	5705	-0.00297984	0.0506573	0.821923	none
Eothenomys hintoni	Alticola strelzowi	Neodon chayuensis	Mesocricetus auratus	4911290	5403	0.00227557	0.00357045	2714	2689	5403	0.00462706	0.115676	0.733772	none
Eothenomys hintoni	Craseomys rufocanus	Neodon bershulaensis	Mesocricetus auratus	5547835	6782	0.00224673	0.00361497	3290	3492	6782	-0.0297847	6.01651	0.0141726	none
Eothenomys hintoni	Alticola strelzowi	Neodon liaoruii	Mesocricetus auratus	4726132	5093	0.00225375	0.00349065	2610	2483	5093	0.0249362	3.1669	0.0751451	none
Eothenomys hintoni	Craseomys rufocanus	Neodon medogensis	Mesocricetus auratus	5075743	6156	0.00226223	0.00360839	3003	3153	6156	-0.0243665	3.65497	0.0559021	none
Eothenomys hintoni	Alticola strelzowi	Neodon shergylaensis	Mesocricetus auratus	4210866	4711	0.00233325	0.00354713	2366	2345	4711	0.00445765	0.0936107	0.759636	none
Eothenomys hintoni	Alticola strelzowi	Neodon medogensis	Mesocricetus auratus	4707758	5184	0.00229547	0.00354835	2618	2566	5184	0.0100309	0.521605	0.470158	none
Eothenomys hintoni	Myodes centralis	Neodon fuscus	Mesocricetus auratus	5680318	6987	0.00223702	0.00361837	3188	3799	6987	-0.0874481	53.4308	2.67897e-13	13
Eothenomys hintoni	Craseomys rufocanus	Neodon fuscus	Mesocricetus auratus	5650037	7034	0.00224742	0.00366449	3371	3663	7034	-0.0415127	12.1217	0.000498386	13
Eothenomys hintoni	Craseomys rufocanus	Neodon liaoruii	Mesocricetus auratus	5075242	6035	0.00220817	0.00352387	2962	3073	6035	-0.0183927	2.04159	0.15305	none
Eothenomys hintoni	Alticola strelzowi	Neodon linzhiensis	Mesocricetus auratus	5051984	5542	0.00227554	0.00362729	2781	2761	5542	0.00360881	0.0721761	0.788194	none
Eothenomys hintoni	Craseomys rufocanus	Neodon linzhiensis	Mesocricetus auratus	5451812	6632	0.00223531	0.00367387	3214	3418	6632	-0.03076	6.27503	0.0122451	none
Eothenomys hintoni	Myodes centralis	Neodon bershulaensis	Mesocricetus auratus	5571345	6732	0.0022412	0.00358132	3122	3610	6732	-0.0724896	35.3749	2.71966e-09	13
Eothenomys hintoni	Alticola strelzowi	Neodon namcharbawaensis	Mesocricetus auratus	5150763	5835	0.00229102	0.00352603	2922	2913	5835	0.00154242	0.0138817	0.90621	none
Eothenomys hintoni	Myodes centralis	Neodon forresti	Mesocricetus auratus	5128948	6129	0.00225348	0.00367707	2847	3282	6129	-0.0709741	30.8737	2.75376e-08	13
Eothenomys hintoni	Myodes centralis	Neodon bomiensis	Mesocricetus auratus	3695599	4171	0.00224118	0.00355984	1913	2258	4171	-0.082714	28.5363	9.19571e-08	13
Eothenomys hintoni	Craseomys rufocanus	Neodon shergylaensis	Mesocricetus auratus	4537660	5507	0.002284	0.00359767	2688	2819	5507	-0.0237879	3.11622	0.0775166	none
Eothenomys hintoni	Craseomys rufocanus	Neodon nyalamensis	Mesocricetus auratus	5067560	6096	0.00226253	0.00369285	2938	3158	6096	-0.0360892	7.93963	0.00483637	13
Eothenomys hintoni	Craseomys rufocanus	Neodon sikimensis	Mesocricetus auratus	3899311	4863	0.00230797	0.00363776	2385	2478	4863	-0.019124	1.77853	0.18233	none
Eothenomys hintoni	Myodes centralis	Neodon leucurus	Mesocricetus auratus	5161237	6135	0.00222824	0.0036979	2811	3324	6135	-0.0836186	42.8963	5.77187e-11	13
Eothenomys hintoni	Myodes centralis	Neodon clarkei	Mesocricetus auratus	4141791	4953	0.00226424	0.00360146	2274	2679	4953	-0.0817686	33.1163	8.68082e-09	13
Eothenomys hintoni	Myodes centralis	Neodon chayuensis	Mesocricetus auratus	5335593	6377	0.00222984	0.00358943	2958	3419	6377	-0.072291	33.3262	7.79268e-09	13
Eothenomys hintoni	Myodes centralis	Neodon irene	Mesocricetus auratus	5160221	6128	0.00224642	0.00362775	2823	3305	6128	-0.0786554	37.9119	7.40132e-10	13
Eothenomys hintoni	Myodes centralis	Neodon liaoruii	Mesocricetus auratus	5115911	6040	0.00220283	0.00350529	2849	3191	6040	-0.0566225	19.3649	1.07973e-05	13
Eothenomys hintoni	Myodes centralis	Neodon medogensis	Mesocricetus auratus	5104247	6106	0.00225479	0.00357291	2822	3284	6106	-0.0756633	34.9564	3.37165e-09	13
Eothenomys hintoni	Myodes centralis	Neodon nyalamensis	Mesocricetus auratus	5081342	6073	0.00225059	0.00363772	2840	3233	6073	-0.0647127	25.4321	4.58235e-07	13
Eothenomys hintoni	Myodes centralis	Neodon linzhiensis	Mesocricetus auratus	5479774	6535	0.00221551	0.00362246	3032	3503	6535	-0.0720735	33.9466	5.66457e-09	13
Eothenomys hintoni	Myodes centralis	Neodon sikimensis	Mesocricetus auratus	3900413	4699	0.00228155	0.00358462	2199	2500	4699	-0.0640562	19.2809	1.12829e-05	13
Eothenomys hintoni	Myodes centralis	Neodon shergylaensis	Mesocricetus auratus	4551715	5516	0.00227123	0.00357063	2554	2962	5516	-0.0739666	30.1784	3.94076e-08	13
Eothenomys hintoni	Myodes rutilus	Neodon bershulaensis	Mesocricetus auratus	6081130	6927	0.00216095	0.00353405	3528	3399	6927	0.0186228	2.40234	0.121154	none
Eothenomys hintoni	Myodes centralis	Neodon namcharbawaensis	Mesocricetus auratus	5592632	6867	0.00224206	0.00353179	3174	3693	6867	-0.0755789	39.2254	3.77591e-10	13
Eothenomys hintoni	Myodes rutilus	Neodon bomiensis	Mesocricetus auratus	4002512	4338	0.00215777	0.0035161	2188	2150	4338	0.0087598	0.332872	0.563973	none
Eothenomys hintoni	Myodes rutilus	Neodon chayuensis	Mesocricetus auratus	5824307	6640	0.00215038	0.00355145	3420	3220	6640	0.0301205	6.0241	0.0141119	none
Eothenomys hintoni	Myodes rutilus	Neodon forresti	Mesocricetus auratus	5583038	6282	0.00217856	0.0036318	3203	3079	6282	0.0197389	2.44763	0.117703	none
Eothenomys hintoni	Myodes rutilus	Neodon fuscus	Mesocricetus auratus	6204009	7157	0.00216175	0.00359102	3612	3545	7157	0.00936146	0.627218	0.428378	none
Eothenomys hintoni	Myodes rutilus	Neodon irene	Mesocricetus auratus	5616338	6296	0.00217597	0.00359309	3224	3072	6296	0.0241423	3.66963	0.0554124	none
Eothenomys hintoni	Myodes rutilus	Neodon clarkei	Mesocricetus auratus	4504349	5091	0.002185	0.00356356	2581	2510	5091	0.0139462	0.990179	0.319699	none
Eothenomys hintoni	Myodes rutilus	Neodon liaoruii	Mesocricetus auratus	5576369	6153	0.00212307	0.00345861	3186	2967	6153	0.0355924	7.79473	0.00523987	23
Eothenomys hintoni	Myodes rutilus	Neodon leucurus	Mesocricetus auratus	5632323	6318	0.00215249	0.00365751	3212	3106	6318	0.0167775	1.77841	0.182345	none
Eothenomys hintoni	Myodes rutilus	Neodon medogensis	Mesocricetus auratus	5562334	6299	0.00218146	0.00353817	3215	3084	6299	0.020797	2.7244	0.0988252	none
Eothenomys hintoni	Myodes rutilus	Neodon namcharbawaensis	Mesocricetus auratus	6109018	7038	0.0021582	0.00349054	3603	3435	7038	0.0238704	4.01023	0.045225	none
Eothenomys hintoni	Myodes rutilus	Neodon linzhiensis	Mesocricetus auratus	5984248	6743	0.00214555	0.00360434	3407	3336	6743	0.0105294	0.74759	0.38724	none
Eothenomys hintoni	Myodes rutilus	Neodon sikimensis	Mesocricetus auratus	4227870	4871	0.00220903	0.00355942	2522	2349	4871	0.0355163	6.14432	0.0131835	none
Eothenomys hintoni	Myodes rutilus	Neodon nyalamensis	Mesocricetus auratus	5535267	6251	0.00217225	0.00360696	3200	3051	6251	0.0238362	3.55159	0.0594884	none
Eothenomys hintoni	Myodes rutilus	Neodon shergylaensis	Mesocricetus auratus	4952343	5681	0.00219775	0.00351934	2921	2760	5681	0.0283401	4.56275	0.0326745	none
Eothenomys hintoni	Alticola argentatus	Alexandromys maximowiczii	Mesocricetus auratus	3693210	4404	0.00241132	0.00355077	1847	2557	4404	-0.161217	114.464	0	13
Eothenomys hintoni	Alticola argentatus	Lasiopodomys gregalis	Mesocricetus auratus	2131861	2436	0.00246404	0.00362266	1035	1401	2436	-0.150246	54.9901	1.21125e-13	13
Eothenomys hintoni	Alticola argentatus	Alexandromys limnophilus	Mesocricetus auratus	3734424	4501	0.0024566	0.00362184	1854	2647	4501	-0.176183	139.713	0	13
Eothenomys hintoni	Alticola argentatus	Microtus agrestis	Mesocricetus auratus	3548802	4032	0.00238278	0.0036122	1669	2363	4032	-0.172123	119.453	0	13
Eothenomys hintoni	Alticola stoliczkanus	Alexandromys fortis	Mesocricetus auratus	3817753	4447	0.00239984	0.00368253	2031	2416	4447	-0.0865752	33.3315	7.77152e-09	13
Eothenomys hintoni	Myodes rutilus	Microtus ilaeus	Mesocricetus auratus	6270065	7373	0.00215357	0.00358441	3754	3619	7373	0.0183101	2.47186	0.115901	none
Eothenomys hintoni	Alticola argentatus	Lasiopodomys brandtii	Mesocricetus auratus	3411245	4075	0.0024239	0.00366223	1703	2372	4075	-0.164172	109.831	0	13
Eothenomys hintoni	Alticola argentatus	Alexandromys fortis	Mesocricetus auratus	3687068	4472	0.00247636	0.0036744	1855	2617	4472	-0.170394	129.84	0	13
Eothenomys hintoni	Alticola strelzowi	Alexandromys limnophilus	Mesocricetus auratus	4730472	5196	0.00229787	0.00367226	2574	2622	5196	-0.00923788	0.443418	0.505477	none
Eothenomys hintoni	Alticola strelzowi	Alexandromys oeconomus	Mesocricetus auratus	5262879	5902	0.00228801	0.00360026	2944	2958	5902	-0.00237208	0.0332091	0.855399	none
Eothenomys hintoni	Alticola strelzowi	Lasiopodomys gregalis	Mesocricetus auratus	2661546	2778	0.00230411	0.00370602	1430	1348	2778	0.0295176	2.42045	0.119761	none
Eothenomys hintoni	Alticola argentatus	Alexandromys oeconomus	Mesocricetus auratus	4125129	5052	0.00243483	0.00354716	2104	2948	5052	-0.167063	141.001	0	13
Eothenomys hintoni	Alticola stoliczkanus	Lasiopodomys gregalis	Mesocricetus auratus	2180355	2377	0.00240786	0.00369298	1108	1269	2377	-0.0677324	10.9049	0.000959091	13
Eothenomys hintoni	Alticola stoliczkanus	Microtus agrestis	Mesocricetus auratus	3672872	4028	0.00234381	0.00365252	1854	2174	4028	-0.0794439	25.422	4.60624e-07	13
Eothenomys hintoni	Alticola stoliczkanus	Alexandromys maximowiczii	Mesocricetus auratus	3807120	4366	0.00235611	0.0035624	2017	2349	4366	-0.0760421	25.246	5.04643e-07	13
Eothenomys hintoni	Alticola strelzowi	Microtus agrestis	Mesocricetus auratus	4490729	4663	0.00225598	0.00368771	2368	2295	4663	0.0156552	1.14283	0.285056	none
Eothenomys hintoni	Alticola stoliczkanus	Alexandromys oeconomus	Mesocricetus auratus	4278421	5049	0.00237611	0.00356487	2317	2732	5049	-0.0821945	34.1107	5.20638e-09	13
Eothenomys hintoni	Alticola strelzowi	Microtus ilaeus	Mesocricetus auratus	5281563	5990	0.00228039	0.00361096	3013	2977	5990	0.00601002	0.216361	0.641827	none
Eothenomys hintoni	Alticola strelzowi	Alexandromys maximowiczii	Mesocricetus auratus	4663589	5128	0.00226317	0.00359085	2612	2516	5128	0.0187207	1.79719	0.180052	none
Eothenomys hintoni	Alticola stoliczkanus	Microtus ilaeus	Mesocricetus auratus	4284003	5078	0.00237862	0.00359348	2304	2774	5078	-0.0925561	43.5014	4.23661e-11	13
Eothenomys hintoni	Alticola strelzowi	Alexandromys fortis	Mesocricetus auratus	4685373	5257	0.0023138	0.00371016	2649	2608	5257	0.00779912	0.319764	0.571749	none
Eothenomys hintoni	Alticola stoliczkanus	Alexandromys limnophilus	Mesocricetus auratus	3865669	4485	0.00238277	0.0036299	2050	2435	4485	-0.0858417	33.0491	8.98628e-09	13
Eothenomys hintoni	Alticola argentatus	Microtus ilaeus	Mesocricetus auratus	4127929	5102	0.00243488	0.00356232	2147	2955	5102	-0.158369	127.962	0	13
Eothenomys hintoni	Alticola strelzowi	Lasiopodomys brandtii	Mesocricetus auratus	4314370	4608	0.00227542	0.00368884	2309	2299	4608	0.00217014	0.0217014	0.882884	none
Eothenomys hintoni	Alticola stoliczkanus	Lasiopodomys brandtii	Mesocricetus auratus	3527130	3998	0.0023651	0.0036748	1846	2152	3998	-0.0765383	23.4207	1.3017e-06	13
Eothenomys hintoni	Craseomys rufocanus	Alexandromys limnophilus	Mesocricetus auratus	5109611	6174	0.00225947	0.00369167	2981	3193	6174	-0.0343375	7.27956	0.00697436	13
Eothenomys hintoni	Craseomys rufocanus	Alexandromys maximowiczii	Mesocricetus auratus	5034637	6046	0.00223849	0.00364713	2979	3067	6046	-0.0145551	1.28085	0.257742	none
Eothenomys hintoni	Craseomys rufocanus	Alexandromys fortis	Mesocricetus auratus	5065606	6245	0.00227574	0.00375572	3021	3224	6245	-0.032506	6.59872	0.0102052	none
Eothenomys hintoni	Myodes centralis	Alexandromys limnophilus	Mesocricetus auratus	5126077	6207	0.00225787	0.00367386	2847	3360	6207	-0.0826486	42.3987	7.44379e-11	13
Eothenomys hintoni	Myodes centralis	Lasiopodomys brandtii	Mesocricetus auratus	4673318	5535	0.0022177	0.00370561	2587	2948	5535	-0.0652213	23.5449	1.22033e-06	13
Eothenomys hintoni	Myodes rutilus	Microtus agrestis	Mesocricetus auratus	5277253	5664	0.00213833	0.00365943	2910	2754	5664	0.0275424	4.29661	0.0381884	none
Eothenomys hintoni	Craseomys rufocanus	Alexandromys oeconomus	Mesocricetus auratus	5696004	6997	0.00225079	0.00364751	3401	3596	6997	-0.0278691	5.43447	0.0197431	none
Eothenomys hintoni	Myodes rutilus	Alexandromys maximowiczii	Mesocricetus auratus	5505642	6219	0.00214398	0.00356689	3265	2954	6219	0.050008	15.5525	8.02454e-05	23
Eothenomys hintoni	Myodes rutilus	Alexandromys limnophilus	Mesocricetus auratus	5592258	6319	0.0021832	0.00363681	3243	3076	6319	0.0264282	4.41351	0.0356553	none
Eothenomys hintoni	Myodes centralis	Lasiopodomys gregalis	Mesocricetus auratus	2845257	3259	0.00227783	0.00371882	1534	1725	3259	-0.0586069	11.1939	0.000820656	13
Eothenomys hintoni	Myodes rutilus	Alexandromys oeconomus	Mesocricetus auratus	6251082	7191	0.00215563	0.00356946	3658	3533	7191	0.0173828	2.17285	0.140465	none
Eothenomys hintoni	Myodes centralis	Microtus agrestis	Mesocricetus auratus	4856776	5547	0.0022134	0.00371502	2581	2966	5547	-0.0694069	26.7217	2.34974e-07	13
Eothenomys hintoni	Myodes centralis	Alexandromys maximowiczii	Mesocricetus auratus	5067922	6071	0.00221679	0.0036109	2858	3213	6071	-0.0584747	20.7585	5.20992e-06	13
Eothenomys hintoni	Craseomys rufocanus	Lasiopodomys brandtii	Mesocricetus auratus	4651410	5522	0.00222513	0.00376606	2736	2786	5522	-0.00905469	0.452735	0.501039	none
Eothenomys hintoni	Myodes rutilus	Lasiopodomys brandtii	Mesocricetus auratus	5087527	5704	0.00214849	0.00368779	2936	2768	5704	0.029453	4.94811	0.0261193	none
Eothenomys hintoni	Myodes rutilus	Alexandromys fortis	Mesocricetus auratus	5530843	6336	0.00218583	0.00368954	3246	3090	6336	0.0246212	3.84091	0.0500164	none
Eothenomys hintoni	Myodes rutilus	Lasiopodomys gregalis	Mesocricetus auratus	3078201	3308	0.00219186	0.00369144	1724	1584	3308	0.0423216	5.92503	0.0149273	none
Eothenomys hintoni	Craseomys rufocanus	Microtus ilaeus	Mesocricetus auratus	5713192	7106	0.00224113	0.00366048	3403	3703	7106	-0.0422178	12.6654	0.000372494	13
Eothenomys hintoni	Myodes centralis	Alexandromys fortis	Mesocricetus auratus	5079774	6217	0.00226467	0.00372172	2917	3300	6217	-0.0616053	23.5948	1.18907e-06	13
Eothenomys hintoni	Craseomys rufocanus	Microtus agrestis	Mesocricetus auratus	4823292	5550	0.00221591	0.00373324	2674	2876	5550	-0.0363964	7.35207	0.00669855	13
Eothenomys hintoni	Craseomys rufocanus	Lasiopodomys gregalis	Mesocricetus auratus	2835288	3242	0.0022652	0.0037311	1623	1619	3242	0.00123381	0.00493523	0.943994	none
Eothenomys hintoni	Myodes centralis	Alexandromys oeconomus	Mesocricetus auratus	5723924	7008	0.00222697	0.00360321	3228	3780	7008	-0.0787671	43.4795	4.28435e-11	13
Eothenomys hintoni	Myodes centralis	Microtus ilaeus	Mesocricetus auratus	5736059	7085	0.00222635	0.00361925	3252	3833	7085	-0.0820042	47.6445	5.10969e-12	13
Eothenomys jinyangensis	Alticola argentatus	Volemys millicens	Mesocricetus auratus	3603789	4276	0.00247337	0.0035616	1720	2556	4276	-0.19551	163.446	0	13
Eothenomys jinyangensis	Alticola argentatus	Volemys musseri	Mesocricetus auratus	3689778	4430	0.00248863	0.0035225	1760	2670	4430	-0.205418	186.93	0	13
Eothenomys jinyangensis	Alticola strelzowi	Volemys millicens	Mesocricetus auratus	4563985	4887	0.00233371	0.00360266	2377	2510	4887	-0.0272151	3.6196	0.0571025	none
Eothenomys jinyangensis	Alticola stoliczkanus	Proedromys bedfordi	Mesocricetus auratus	3586839	3953	0.00240532	0.00377094	1761	2192	3953	-0.109031	46.9924	7.12619e-12	13
Eothenomys jinyangensis	Alticola argentatus	Proedromys liangshanensis	Mesocricetus auratus	3567360	4335	0.00253058	0.00375943	1736	2599	4335	-0.199077	171.804	0	13
Eothenomys jinyangensis	Alticola strelzowi	Proedromys bedfordi	Mesocricetus auratus	4374445	4577	0.00230521	0.00378734	2221	2356	4577	-0.0294953	3.98187	0.0459926	none
Eothenomys jinyangensis	Alticola stoliczkanus	Volemys millicens	Mesocricetus auratus	3738630	4151	0.0024085	0.00355658	1826	2325	4151	-0.120212	59.9858	9.54792e-15	13
Eothenomys jinyangensis	Alticola stoliczkanus	Volemys musseri	Mesocricetus auratus	3841707	4431	0.00241039	0.0035263	1960	2471	4431	-0.115324	58.9305	1.63203e-14	13
Eothenomys jinyangensis	Craseomys rufocanus	Proedromys liangshanensis	Mesocricetus auratus	4849893	5763	0.00235211	0.00391601	2677	3086	5763	-0.07097	29.0267	7.13867e-08	13
Eothenomys jinyangensis	Alticola argentatus	Proedromys bedfordi	Mesocricetus auratus	3464729	3969	0.00246397	0.0037534	1628	2341	3969	-0.179642	128.085	0	13
Eothenomys jinyangensis	Craseomys rufocanus	Proedromys bedfordi	Mesocricetus auratus	4701299	5440	0.00226831	0.00385064	2505	2935	5440	-0.0790441	33.989	5.54254e-09	13
Eothenomys jinyangensis	Alticola strelzowi	Volemys musseri	Mesocricetus auratus	4696532	5101	0.00232352	0.00353852	2475	2626	5101	-0.029602	4.46991	0.0344969	none
Eothenomys jinyangensis	Myodes centralis	Proedromys liangshanensis	Mesocricetus auratus	4873729	5795	0.00233456	0.00386131	2569	3226	5795	-0.113374	74.4865	0	13
Eothenomys jinyangensis	Alticola stoliczkanus	Proedromys liangshanensis	Mesocricetus auratus	3697976	4172	0.00247406	0.00379586	1885	2287	4172	-0.0963567	38.7354	4.85332e-10	13
Eothenomys jinyangensis	Alticola strelzowi	Proedromys liangshanensis	Mesocricetus auratus	4502899	4876	0.00238591	0.00386046	2353	2523	4876	-0.0348646	5.92699	0.0149107	none
Eothenomys jinyangensis	Myodes rutilus	Volemys musseri	Mesocricetus auratus	5534071	6165	0.00218691	0.0035374	3068	3097	6165	-0.00470397	0.136415	0.711871	none
Eothenomys jinyangensis	Craseomys rufocanus	Volemys musseri	Mesocricetus auratus	5064097	6021	0.00230722	0.0036194	2833	3188	6021	-0.0589603	20.9309	4.7615e-06	13
Eothenomys jinyangensis	Myodes centralis	Proedromys bedfordi	Mesocricetus auratus	4722193	5462	0.00225478	0.00381396	2439	3023	5462	-0.106921	62.4416	2.77556e-15	13
Eothenomys jinyangensis	Myodes centralis	Volemys millicens	Mesocricetus auratus	4937762	5838	0.00226763	0.00361399	2592	3246	5838	-0.112025	73.2641	0	13
Eothenomys jinyangensis	Myodes rutilus	Proedromys bedfordi	Mesocricetus auratus	5137663	5550	0.00217258	0.00377458	2770	2780	5550	-0.0018018	0.018018	0.89322	none
Eothenomys jinyangensis	Myodes rutilus	Volemys millicens	Mesocricetus auratus	5382087	5906	0.0021971	0.00358922	2920	2986	5906	-0.0111751	0.737555	0.390445	none
Eothenomys jinyangensis	Myodes rutilus	Proedromys liangshanensis	Mesocricetus auratus	5296308	5982	0.0022612	0.00383607	2992	2990	5982	0.000334336	0.000668673	0.97937	none
Eothenomys jinyangensis	Myodes centralis	Volemys musseri	Mesocricetus auratus	5069869	6118	0.00227254	0.00356789	2732	3386	6118	-0.106898	69.9111	1.11022e-16	13
Eothenomys jinyangensis	Craseomys rufocanus	Volemys millicens	Mesocricetus auratus	4923580	5798	0.00228706	0.0036605	2690	3108	5798	-0.0720938	30.1352	4.02947e-08	13
Eothenomys jinyangensis	Alticola argentatus	Neodon bomiensis	Mesocricetus auratus	2596985	2876	0.00245535	0.0034799	1177	1699	2876	-0.181502	94.7441	0	13
Eothenomys jinyangensis	Alticola argentatus	Neodon chayuensis	Mesocricetus auratus	3655391	4298	0.00244899	0.00355311	1721	2577	4298	-0.199162	170.483	0	13
Eothenomys jinyangensis	Alticola argentatus	Neodon bershulaensis	Mesocricetus auratus	3804854	4487	0.00245791	0.00352537	1809	2678	4487	-0.193671	168.3	0	13
Eothenomys jinyangensis	Alticola argentatus	Neodon linzhiensis	Mesocricetus auratus	3755368	4408	0.00244304	0.00357348	1782	2626	4408	-0.19147	161.601	0	13
Eothenomys jinyangensis	Alticola argentatus	Neodon sikimensis	Mesocricetus auratus	2714278	3172	0.00253438	0.00355398	1278	1894	3172	-0.194199	119.627	0	13
Eothenomys jinyangensis	Alticola argentatus	Neodon fuscus	Mesocricetus auratus	3866711	4574	0.00245635	0.00355134	1849	2725	4574	-0.191517	167.769	0	13
Eothenomys jinyangensis	Alticola argentatus	Neodon medogensis	Mesocricetus auratus	3509314	4098	0.00248353	0.00353224	1635	2463	4098	-0.20205	167.297	0	13
Eothenomys jinyangensis	Alticola argentatus	Neodon liaoruii	Mesocricetus auratus	3529661	4064	0.00243182	0.00347987	1645	2419	4064	-0.190453	147.41	0	13
Eothenomys jinyangensis	Alticola argentatus	Neodon clarkei	Mesocricetus auratus	2884338	3383	0.00251167	0.00358028	1365	2018	3383	-0.193024	126.045	0	13
Eothenomys jinyangensis	Alticola stoliczkanus	Neodon bomiensis	Mesocricetus auratus	2689988	2851	0.00241172	0.00355661	1323	1528	2851	-0.0719046	14.7404	0.000123371	13
Eothenomys jinyangensis	Alticola stoliczkanus	Neodon bershulaensis	Mesocricetus auratus	3953290	4497	0.00240268	0.00357987	2004	2493	4497	-0.108739	53.1734	3.05311e-13	13
Eothenomys jinyangensis	Alticola argentatus	Neodon leucurus	Mesocricetus auratus	3550369	4160	0.00246327	0.0036587	1682	2478	4160	-0.191346	152.312	0	13
Eothenomys jinyangensis	Alticola stoliczkanus	Neodon forresti	Mesocricetus auratus	3659628	4073	0.00242224	0.0036544	1839	2234	4073	-0.0969801	38.3071	6.0441e-10	13
Eothenomys jinyangensis	Alticola stoliczkanus	Neodon linzhiensis	Mesocricetus auratus	3891397	4329	0.00238411	0.00360867	1962	2367	4329	-0.0935551	37.8898	7.48551e-10	13
Eothenomys jinyangensis	Alticola argentatus	Neodon irene	Mesocricetus auratus	3548476	4115	0.00246486	0.00357752	1681	2434	4115	-0.182989	137.791	0	13
Eothenomys jinyangensis	Alticola stoliczkanus	Neodon nyalamensis	Mesocricetus auratus	3621310	3995	0.00242191	0.00363977	1793	2202	3995	-0.102378	41.8726	9.74187e-11	13
Eothenomys jinyangensis	Alticola stoliczkanus	Neodon namcharbawaensis	Mesocricetus auratus	3957888	4552	0.00239964	0.00353313	2028	2524	4552	-0.108963	54.0457	1.95843e-13	13
Eothenomys jinyangensis	Alticola stoliczkanus	Neodon irene	Mesocricetus auratus	3674500	4105	0.00241529	0.00363859	1843	2262	4105	-0.102071	42.7676	6.16447e-11	13
Eothenomys jinyangensis	Alticola stoliczkanus	Neodon chayuensis	Mesocricetus auratus	3794323	4262	0.00238949	0.00358542	1885	2377	4262	-0.115439	56.7959	4.82947e-14	13
Eothenomys jinyangensis	Alticola argentatus	Neodon forresti	Mesocricetus auratus	3525124	4121	0.00248658	0.00362789	1662	2459	4121	-0.1934	154.14	0	13
Eothenomys jinyangensis	Alticola argentatus	Neodon namcharbawaensis	Mesocricetus auratus	3811494	4577	0.00247173	0.00350322	1832	2745	4577	-0.199476	182.121	0	13
Eothenomys jinyangensis	Alticola argentatus	Neodon shergylaensis	Mesocricetus auratus	3157275	3794	0.00249582	0.0035244	1517	2277	3794	-0.200316	152.24	0	13
Eothenomys jinyangensis	Alticola stoliczkanus	Neodon leucurus	Mesocricetus auratus	3685161	4166	0.00240084	0.00369679	1874	2292	4166	-0.100336	41.9405	9.40948e-11	13
Eothenomys jinyangensis	Alticola stoliczkanus	Neodon sikimensis	Mesocricetus auratus	2811941	3125	0.00244351	0.00353813	1410	1715	3125	-0.0976	29.768	4.86964e-08	13
Eothenomys jinyangensis	Alticola stoliczkanus	Neodon liaoruii	Mesocricetus auratus	3651444	4079	0.00237002	0.00351696	1828	2251	4079	-0.103702	43.8659	3.51663e-11	13
Eothenomys jinyangensis	Alticola strelzowi	Neodon bomiensis	Mesocricetus auratus	3244167	3232	0.00231508	0.00355584	1598	1634	3232	-0.0111386	0.40099	0.526578	none
Eothenomys jinyangensis	Alticola strelzowi	Neodon bershulaensis	Mesocricetus auratus	4834220	5252	0.00230658	0.00358646	2592	2660	5252	-0.0129474	0.880427	0.348085	none
Eothenomys jinyangensis	Alticola argentatus	Neodon nyalamensis	Mesocricetus auratus	3486368	4029	0.00246804	0.00358116	1638	2391	4029	-0.186895	140.732	0	13
Eothenomys jinyangensis	Alticola stoliczkanus	Neodon fuscus	Mesocricetus auratus	4021074	4600	0.00240732	0.00359581	2061	2539	4600	-0.103913	49.6704	1.81866e-12	13
Eothenomys jinyangensis	Alticola strelzowi	Neodon nyalamensis	Mesocricetus auratus	4420527	4603	0.00232484	0.00366031	2270	2333	4603	-0.0136867	0.862264	0.353106	none
Eothenomys jinyangensis	Alticola stoliczkanus	Neodon medogensis	Mesocricetus auratus	3644048	4135	0.00241462	0.00356088	1825	2310	4135	-0.117291	56.8863	4.61853e-14	13
Eothenomys jinyangensis	Alticola strelzowi	Neodon linzhiensis	Mesocricetus auratus	4766365	5010	0.0023049	0.00366401	2465	2545	5010	-0.0159681	1.27745	0.258375	none
Eothenomys jinyangensis	Alticola stoliczkanus	Neodon clarkei	Mesocricetus auratus	2996967	3397	0.00244113	0.00360448	1553	1844	3397	-0.0856638	24.9282	5.95065e-07	13
Eothenomys jinyangensis	Craseomys rufocanus	Neodon fuscus	Mesocricetus auratus	5323699	6371	0.00228131	0.00369292	2979	3392	6371	-0.064825	26.7727	2.28845e-07	13
Eothenomys jinyangensis	Alticola strelzowi	Neodon namcharbawaensis	Mesocricetus auratus	4849402	5299	0.00231389	0.00355013	2590	2709	5299	-0.0224571	2.67239	0.102103	none
Eothenomys jinyangensis	Alticola strelzowi	Neodon liaoruii	Mesocricetus auratus	4446986	4649	0.0022766	0.0035171	2297	2352	4649	-0.0118305	0.650678	0.419871	none
Eothenomys jinyangensis	Alticola strelzowi	Neodon chayuensis	Mesocricetus auratus	4627885	4947	0.00229435	0.0036064	2411	2536	4947	-0.0252678	3.15848	0.0755335	none
Eothenomys jinyangensis	Alticola strelzowi	Neodon irene	Mesocricetus auratus	4482422	4779	0.00232096	0.00364864	2349	2430	4779	-0.0169492	1.37288	0.241317	none
Eothenomys jinyangensis	Alticola strelzowi	Neodon leucurus	Mesocricetus auratus	4494805	4779	0.00231067	0.0037312	2362	2417	4779	-0.0115087	0.632978	0.426265	none
Eothenomys jinyangensis	Alticola strelzowi	Neodon clarkei	Mesocricetus auratus	3633324	3952	0.00233918	0.00360469	1958	1994	3952	-0.00910931	0.327935	0.566877	none
Eothenomys jinyangensis	Alticola strelzowi	Neodon forresti	Mesocricetus auratus	4459979	4725	0.00232198	0.00369105	2296	2429	4725	-0.0281481	3.7437	0.0530068	none
Eothenomys jinyangensis	Craseomys rufocanus	Neodon bershulaensis	Mesocricetus auratus	5228225	6212	0.00228137	0.00364717	2936	3276	6212	-0.0547328	18.6091	1.60449e-05	13
Eothenomys jinyangensis	Alticola strelzowi	Neodon sikimensis	Mesocricetus auratus	3414441	3650	0.00237272	0.00359744	1799	1851	3650	-0.0142466	0.740822	0.389398	none
Eothenomys jinyangensis	Craseomys rufocanus	Neodon clarkei	Mesocricetus auratus	3920102	4601	0.00230402	0.00367618	2198	2403	4601	-0.0445555	9.13388	0.00250918	13
Eothenomys jinyangensis	Alticola stoliczkanus	Neodon shergylaensis	Mesocricetus auratus	3278022	3772	0.00243485	0.00354444	1710	2062	3772	-0.0933192	32.8484	9.96353e-09	13
Eothenomys jinyangensis	Alticola strelzowi	Neodon shergylaensis	Mesocricetus auratus	3986741	4324	0.00234828	0.0035682	2142	2182	4324	-0.00925069	0.370028	0.542989	none
Eothenomys jinyangensis	Alticola strelzowi	Neodon medogensis	Mesocricetus auratus	4442247	4761	0.00232056	0.0035845	2327	2434	4761	-0.0224743	2.40475	0.120968	none
Eothenomys jinyangensis	Craseomys rufocanus	Neodon forresti	Mesocricetus auratus	4810655	5631	0.0022975	0.00374466	2642	2989	5631	-0.0616232	21.3832	3.76045e-06	13
Eothenomys jinyangensis	Craseomys rufocanus	Neodon leucurus	Mesocricetus auratus	4854276	5711	0.00227573	0.00377317	2685	3026	5711	-0.0597093	20.3609	6.41273e-06	13
Eothenomys jinyangensis	Alticola strelzowi	Neodon fuscus	Mesocricetus auratus	4923537	5326	0.00231886	0.00365134	2585	2741	5326	-0.0292903	4.56928	0.0325502	none
Eothenomys jinyangensis	Craseomys rufocanus	Neodon irene	Mesocricetus auratus	4841364	5675	0.00228293	0.00369281	2683	2992	5675	-0.0544493	16.8248	4.09931e-05	13
Eothenomys jinyangensis	Craseomys rufocanus	Neodon liaoruii	Mesocricetus auratus	4774919	5523	0.00223124	0.00354729	2587	2936	5523	-0.0631903	22.0534	2.65168e-06	13
Eothenomys jinyangensis	Craseomys rufocanus	Neodon namcharbawaensis	Mesocricetus auratus	5245151	6292	0.00227982	0.00359818	2958	3334	6292	-0.0597584	22.4692	2.13544e-06	13
Eothenomys jinyangensis	Craseomys rufocanus	Neodon medogensis	Mesocricetus auratus	4789012	5643	0.00228815	0.00364689	2676	2967	5643	-0.0515683	15.0064	0.000107148	13
Eothenomys jinyangensis	Craseomys rufocanus	Neodon linzhiensis	Mesocricetus auratus	5136900	6054	0.0022681	0.00370019	2859	3195	6054	-0.0555005	18.6482	1.57198e-05	13
Eothenomys jinyangensis	Craseomys rufocanus	Neodon chayuensis	Mesocricetus auratus	4998213	5857	0.00228242	0.00368352	2755	3102	5857	-0.0592453	20.5581	5.78474e-06	13
Eothenomys jinyangensis	Craseomys rufocanus	Neodon sikimensis	Mesocricetus auratus	3686008	4392	0.00233613	0.00365626	2093	2299	4392	-0.0469035	9.66211	0.00188107	13
Eothenomys jinyangensis	Craseomys rufocanus	Neodon bomiensis	Mesocricetus auratus	3483691	3839	0.00226556	0.00358506	1780	2059	3839	-0.0726752	20.2764	6.70231e-06	13
Eothenomys jinyangensis	Craseomys rufocanus	Neodon nyalamensis	Mesocricetus auratus	4775876	5560	0.00229864	0.00371639	2605	2955	5560	-0.0629496	22.0324	2.6809e-06	13
Eothenomys jinyangensis	Myodes centralis	Neodon fuscus	Mesocricetus auratus	5337119	6476	0.00226592	0.00365183	2869	3607	6476	-0.113959	84.1019	0	13
Eothenomys jinyangensis	Craseomys rufocanus	Neodon shergylaensis	Mesocricetus auratus	4289122	5068	0.00230886	0.00362428	2420	2648	5068	-0.0449882	10.2573	0.00136145	13
Eothenomys jinyangensis	Myodes centralis	Neodon clarkei	Mesocricetus auratus	3912253	4608	0.00229382	0.0036424	2083	2525	4608	-0.0959201	42.3967	7.45156e-11	13
Eothenomys jinyangensis	Myodes centralis	Neodon irene	Mesocricetus auratus	4853893	5703	0.0022792	0.00367015	2539	3164	5703	-0.109591	68.4947	1.11022e-16	13
Eothenomys jinyangensis	Myodes centralis	Neodon bershulaensis	Mesocricetus auratus	5235655	6272	0.00226218	0.00360576	2807	3465	6272	-0.104911	69.0312	1.11022e-16	13
Eothenomys jinyangensis	Myodes centralis	Neodon bomiensis	Mesocricetus auratus	3506216	3913	0.00227952	0.00357501	1719	2194	3913	-0.12139	57.6604	3.11973e-14	13
Eothenomys jinyangensis	Myodes centralis	Neodon chayuensis	Mesocricetus auratus	5013025	5914	0.00225034	0.00361778	2611	3303	5914	-0.11701	80.9713	0	13
Eothenomys jinyangensis	Myodes centralis	Neodon leucurus	Mesocricetus auratus	4853132	5712	0.00224958	0.00373774	2543	3169	5712	-0.109594	68.6057	1.11022e-16	13
Eothenomys jinyangensis	Myodes centralis	Neodon shergylaensis	Mesocricetus auratus	4300754	5151	0.00229285	0.0035853	2295	2856	5151	-0.108911	61.099	5.44009e-15	13
Eothenomys jinyangensis	Myodes centralis	Neodon nyalamensis	Mesocricetus auratus	4781042	5642	0.00228444	0.00367744	2515	3127	5642	-0.108472	66.385	3.33067e-16	13
Eothenomys jinyangensis	Myodes centralis	Neodon liaoruii	Mesocricetus auratus	4797184	5608	0.00223454	0.00353504	2521	3087	5608	-0.100927	57.1248	4.08562e-14	13
Eothenomys jinyangensis	Myodes centralis	Neodon medogensis	Mesocricetus auratus	4801978	5642	0.00228052	0.00360799	2509	3133	5642	-0.110599	69.0138	1.11022e-16	13
Eothenomys jinyangensis	Myodes centralis	Neodon forresti	Mesocricetus auratus	4829357	5697	0.00228074	0.00370986	2527	3170	5697	-0.112866	72.5731	0	13
Eothenomys jinyangensis	Myodes centralis	Neodon linzhiensis	Mesocricetus auratus	5149699	6081	0.00224401	0.00365109	2714	3367	6081	-0.107384	70.1215	1.11022e-16	13
Eothenomys jinyangensis	Myodes rutilus	Neodon clarkei	Mesocricetus auratus	4253847	4683	0.00221364	0.00360115	2363	2320	4683	0.00918215	0.394832	0.52977	none
Eothenomys jinyangensis	Myodes rutilus	Neodon forresti	Mesocricetus auratus	5250770	5708	0.00220834	0.0036756	2839	2869	5708	-0.00525578	0.157673	0.691308	none
Eothenomys jinyangensis	Myodes centralis	Neodon sikimensis	Mesocricetus auratus	3683748	4339	0.00231422	0.00360706	1932	2407	4339	-0.109472	51.9993	5.55223e-13	13
Eothenomys jinyangensis	Myodes rutilus	Neodon fuscus	Mesocricetus auratus	5829591	6516	0.00218454	0.0036259	3235	3281	6516	-0.00705955	0.324739	0.568773	none
Eothenomys jinyangensis	Myodes rutilus	Neodon bomiensis	Mesocricetus auratus	3792844	3968	0.00218451	0.00354094	1968	2000	3968	-0.00806452	0.258065	0.611453	none
Eothenomys jinyangensis	Myodes rutilus	Neodon bershulaensis	Mesocricetus auratus	5718108	6350	0.00218516	0.00356569	3166	3184	6350	-0.00283465	0.0510236	0.821292	none
Eothenomys jinyangensis	Myodes rutilus	Neodon liaoruii	Mesocricetus auratus	5232851	5617	0.00215838	0.00349795	2815	2802	5617	0.0023144	0.0300872	0.862292	none
Eothenomys jinyangensis	Myodes centralis	Neodon namcharbawaensis	Mesocricetus auratus	5246779	6359	0.00226568	0.00355699	2826	3533	6359	-0.111181	78.605	0	13
Eothenomys jinyangensis	Myodes rutilus	Neodon linzhiensis	Mesocricetus auratus	5626530	6147	0.0021739	0.00364101	3036	3111	6147	-0.0122011	0.915081	0.33877	none
Eothenomys jinyangensis	Myodes rutilus	Neodon chayuensis	Mesocricetus auratus	5471833	6058	0.00217368	0.00359614	3008	3050	6058	-0.00693298	0.291185	0.589462	none
Eothenomys jinyangensis	Myodes rutilus	Neodon irene	Mesocricetus auratus	5279863	5767	0.00220574	0.00363475	2900	2867	5767	0.00572221	0.188833	0.66389	none
Eothenomys jinyangensis	Myodes rutilus	Neodon leucurus	Mesocricetus auratus	5299550	5819	0.00217905	0.00370815	2908	2911	5819	-0.000515553	0.00154666	0.968629	none
Eothenomys jinyangensis	Myodes rutilus	Neodon medogensis	Mesocricetus auratus	5235451	5744	0.00220468	0.00357844	2868	2876	5744	-0.00139276	0.0111421	0.915935	none
Eothenomys jinyangensis	Myodes rutilus	Neodon sikimensis	Mesocricetus auratus	3993781	4415	0.00223585	0.00358426	2211	2204	4415	0.0015855	0.0110985	0.916098	none
Eothenomys jinyangensis	Myodes rutilus	Neodon nyalamensis	Mesocricetus auratus	5206030	5686	0.00220456	0.00364068	2858	2828	5686	0.00527612	0.158284	0.690742	none
Eothenomys jinyangensis	Myodes rutilus	Neodon namcharbawaensis	Mesocricetus auratus	5736525	6428	0.00217728	0.00352278	3220	3208	6428	0.00186683	0.022402	0.881023	none
Eothenomys jinyangensis	Myodes rutilus	Neodon shergylaensis	Mesocricetus auratus	4673620	5211	0.00221295	0.00354837	2637	2574	5211	0.0120898	0.761658	0.38281	none
Eothenomys jinyangensis	Alticola stoliczkanus	Alexandromys fortis	Mesocricetus auratus	3625218	4148	0.00243089	0.00370385	1830	2318	4148	-0.117647	57.4118	3.53051e-14	13
Eothenomys jinyangensis	Alticola stoliczkanus	Alexandromys oeconomus	Mesocricetus auratus	4049898	4584	0.00240833	0.00359509	2044	2540	4584	-0.108202	53.6684	2.37366e-13	13
Eothenomys jinyangensis	Alticola strelzowi	Alexandromys maximowiczii	Mesocricetus auratus	4402690	4676	0.00228667	0.00361308	2315	2361	4676	-0.00983747	0.452524	0.501139	none
Eothenomys jinyangensis	Alticola stoliczkanus	Alexandromys maximowiczii	Mesocricetus auratus	3612885	4028	0.00237456	0.00358024	1796	2232	4028	-0.108242	47.1936	6.43086e-12	13
Eothenomys jinyangensis	Alticola strelzowi	Microtus agrestis	Mesocricetus auratus	4239810	4275	0.00228524	0.00371361	2107	2168	4275	-0.014269	0.870409	0.350842	none
Eothenomys jinyangensis	Alticola argentatus	Lasiopodomys brandtii	Mesocricetus auratus	3228846	3782	0.0024645	0.00368297	1559	2223	3782	-0.175568	116.577	0	13
Eothenomys jinyangensis	Alticola stoliczkanus	Lasiopodomys gregalis	Mesocricetus auratus	2086983	2176	0.00243773	0.00372416	980	1196	2176	-0.0992647	21.4412	3.64851e-06	13
Eothenomys jinyangensis	Alticola argentatus	Alexandromys fortis	Mesocricetus auratus	3495793	4214	0.00250072	0.003685	1676	2538	4214	-0.204556	176.327	0	13
Eothenomys jinyangensis	Alticola argentatus	Microtus agrestis	Mesocricetus auratus	3361571	3720	0.00241658	0.00363349	1483	2237	3720	-0.202688	152.827	0	13
Eothenomys jinyangensis	Alticola argentatus	Lasiopodomys gregalis	Mesocricetus auratus	2030629	2255	0.00248741	0.00365626	887	1368	2255	-0.213304	102.599	0	13
Eothenomys jinyangensis	Alticola strelzowi	Microtus ilaeus	Mesocricetus auratus	4982382	5503	0.00230301	0.00363757	2706	2797	5503	-0.0165364	1.50482	0.219932	none
Eothenomys jinyangensis	Craseomys rufocanus	Alexandromys limnophilus	Mesocricetus auratus	4823457	5761	0.00229182	0.00371513	2740	3021	5761	-0.0487763	13.7061	0.000213756	13
Eothenomys jinyangensis	Alticola strelzowi	Alexandromys oeconomus	Mesocricetus auratus	4958569	5375	0.00230883	0.00362015	2619	2756	5375	-0.0254884	3.49191	0.0616695	none
Eothenomys jinyangensis	Alticola stoliczkanus	Microtus agrestis	Mesocricetus auratus	3486733	3719	0.00236683	0.0036793	1679	2040	3719	-0.0970691	35.0419	3.22679e-09	13
Eothenomys jinyangensis	Alticola stoliczkanus	Microtus ilaeus	Mesocricetus auratus	4062429	4701	0.00240386	0.00362216	2093	2608	4701	-0.109551	56.4188	5.86198e-14	13
Eothenomys jinyangensis	Alticola stoliczkanus	Lasiopodomys brandtii	Mesocricetus auratus	3343999	3729	0.00240057	0.00369909	1696	2033	3729	-0.0903728	30.4556	3.41593e-08	13
Eothenomys jinyangensis	Craseomys rufocanus	Alexandromys fortis	Mesocricetus auratus	4787105	5795	0.00230515	0.00377942	2753	3042	5795	-0.0498706	14.4126	0.000146817	13
Eothenomys jinyangensis	Alticola strelzowi	Lasiopodomys brandtii	Mesocricetus auratus	4076638	4225	0.00230742	0.0037166	2083	2142	4225	-0.0139645	0.823905	0.364041	none
Eothenomys jinyangensis	Alticola argentatus	Alexandromys oeconomus	Mesocricetus auratus	3893189	4682	0.00245698	0.00356334	1878	2804	4682	-0.197779	183.143	0	13
Eothenomys jinyangensis	Craseomys rufocanus	Alexandromys maximowiczii	Mesocricetus auratus	4752455	5557	0.00225978	0.00366721	2648	2909	5557	-0.0469678	12.2586	0.000463121	13
Eothenomys jinyangensis	Alticola strelzowi	Alexandromys fortis	Mesocricetus auratus	4430212	4823	0.00233826	0.00372725	2362	2461	4823	-0.0205266	2.03214	0.154004	none
Eothenomys jinyangensis	Craseomys rufocanus	Microtus ilaeus	Mesocricetus auratus	5384007	6527	0.00227145	0.00369655	3062	3465	6527	-0.0617435	24.8826	6.09286e-07	13
Eothenomys jinyangensis	Alticola argentatus	Alexandromys maximowiczii	Mesocricetus auratus	3495111	4062	0.00243826	0.00357099	1625	2437	4062	-0.199902	162.32	0	13
Eothenomys jinyangensis	Alticola strelzowi	Lasiopodomys gregalis	Mesocricetus auratus	2530357	2499	0.00232932	0.00373722	1225	1274	2499	-0.0196078	0.960784	0.326989	none
Eothenomys jinyangensis	Craseomys rufocanus	Lasiopodomys brandtii	Mesocricetus auratus	4389074	5085	0.00226471	0.0038008	2465	2620	5085	-0.0304818	4.72468	0.0297327	none
Eothenomys jinyangensis	Alticola argentatus	Microtus ilaeus	Mesocricetus auratus	3901651	4725	0.00245691	0.00357836	1918	2807	4725	-0.188148	167.264	0	13
Eothenomys jinyangensis	Craseomys rufocanus	Alexandromys oeconomus	Mesocricetus auratus	5365313	6422	0.00227564	0.00366638	3017	3405	6422	-0.0604173	23.4419	1.28742e-06	13
Eothenomys jinyangensis	Myodes centralis	Alexandromys maximowiczii	Mesocricetus auratus	4771099	5650	0.00223554	0.0036283	2571	3079	5650	-0.0899115	45.675	1.39589e-11	13
Eothenomys jinyangensis	Craseomys rufocanus	Lasiopodomys gregalis	Mesocricetus auratus	2701662	2944	0.00228619	0.00376056	1406	1538	2944	-0.044837	5.91848	0.0149829	none
Eothenomys jinyangensis	Alticola stoliczkanus	Alexandromys limnophilus	Mesocricetus auratus	3661370	4134	0.00242792	0.00364952	1835	2299	4134	-0.11224	52.0793	5.33018e-13	13
Eothenomys jinyangensis	Myodes centralis	Alexandromys fortis	Mesocricetus auratus	4792738	5850	0.00228846	0.00374535	2638	3212	5850	-0.0981197	56.3207	6.16174e-14	13
Eothenomys jinyangensis	Myodes centralis	Alexandromys limnophilus	Mesocricetus auratus	4824267	5784	0.00228252	0.00369761	2556	3228	5784	-0.116183	78.0747	0	13
Eothenomys jinyangensis	Alticola strelzowi	Alexandromys limnophilus	Mesocricetus auratus	4467959	4792	0.0023316	0.0036966	2343	2449	4792	-0.0221202	2.34474	0.125706	none
Eothenomys jinyangensis	Alticola argentatus	Alexandromys limnophilus	Mesocricetus auratus	3530522	4173	0.00249255	0.00364167	1650	2523	4173	-0.209202	182.633	0	13
Eothenomys jinyangensis	Myodes centralis	Microtus ilaeus	Mesocricetus auratus	5394187	6607	0.00225326	0.00365704	2956	3651	6607	-0.105191	73.1081	0	13
Eothenomys jinyangensis	Myodes rutilus	Alexandromys oeconomus	Mesocricetus auratus	5873355	6598	0.00217669	0.00359441	3281	3317	6598	-0.0054562	0.196423	0.657624	none
Eothenomys jinyangensis	Myodes centralis	Lasiopodomys brandtii	Mesocricetus auratus	4399574	5128	0.00225329	0.00374065	2326	2802	5128	-0.0928237	44.1841	2.98901e-11	13
Eothenomys jinyangensis	Craseomys rufocanus	Microtus agrestis	Mesocricetus auratus	4551718	5157	0.00224937	0.00376556	2429	2728	5157	-0.0579794	17.3359	3.13221e-05	13
Eothenomys jinyangensis	Myodes centralis	Lasiopodomys gregalis	Mesocricetus auratus	2703311	2984	0.00230477	0.00375937	1342	1642	2984	-0.100536	30.1609	3.97655e-08	13
Eothenomys jinyangensis	Myodes centralis	Alexandromys oeconomus	Mesocricetus auratus	5373994	6502	0.00225158	0.00362291	2889	3613	6502	-0.11135	80.6177	0	13
Eothenomys jinyangensis	Myodes centralis	Microtus agrestis	Mesocricetus auratus	4573587	5146	0.00223566	0.00373514	2325	2821	5146	-0.0963855	47.8072	4.70257e-12	13
Eothenomys jinyangensis	Myodes rutilus	Alexandromys maximowiczii	Mesocricetus auratus	5191083	5733	0.00216438	0.00359467	2899	2834	5733	0.0113379	0.736961	0.390636	none
Eothenomys jinyangensis	Myodes rutilus	Alexandromys limnophilus	Mesocricetus auratus	5263355	5860	0.00220667	0.0036595	2937	2923	5860	0.00238908	0.0334471	0.854888	none
Eothenomys jinyangensis	Myodes rutilus	Microtus agrestis	Mesocricetus auratus	4971830	5199	0.0021654	0.00369643	2629	2570	5199	0.0113483	0.669552	0.413208	none
Eothenomys jinyangensis	Myodes rutilus	Alexandromys fortis	Mesocricetus auratus	5220098	5904	0.0022104	0.00371933	2944	2960	5904	-0.00271003	0.0433604	0.835048	none
Eothenomys jinyangensis	Myodes rutilus	Lasiopodomys brandtii	Mesocricetus auratus	4788573	5188	0.00218677	0.00373196	2626	2562	5188	0.0123362	0.789514	0.374247	none
Eothenomys jinyangensis	Myodes rutilus	Microtus ilaeus	Mesocricetus auratus	5896064	6699	0.0021784	0.00362284	3345	3354	6699	-0.00134348	0.0120914	0.912441	none
Eothenomys jinyangensis	Myodes rutilus	Lasiopodomys gregalis	Mesocricetus auratus	2923394	2984	0.00222755	0.00373145	1486	1498	2984	-0.00402145	0.0482574	0.826124	none
Eothenomys luojishanensis	Craseomys rufocanus	Proedromys bedfordi	Mesocricetus auratus	4964012	5892	0.00225201	0.0038214	2720	3172	5892	-0.0767142	34.6748	3.8964e-09	13
Eothenomys luojishanensis	Alticola argentatus	Volemys musseri	Mesocricetus auratus	3901587	4689	0.00246246	0.003493	1899	2790	4689	-0.190019	169.307	0	13
Eothenomys luojishanensis	Alticola stoliczkanus	Volemys millicens	Mesocricetus auratus	3945916	4544	0.00238538	0.00352903	2004	2540	4544	-0.117958	63.2254	1.88738e-15	13
Eothenomys luojishanensis	Alticola strelzowi	Volemys millicens	Mesocricetus auratus	4823623	5257	0.00230356	0.00356895	2586	2671	5257	-0.0161689	1.37436	0.241065	none
Eothenomys luojishanensis	Myodes centralis	Proedromys liangshanensis	Mesocricetus auratus	5165283	6264	0.00230675	0.00380366	2810	3454	6264	-0.10281	66.2095	4.44089e-16	13
Eothenomys luojishanensis	Alticola argentatus	Proedromys bedfordi	Mesocricetus auratus	3665609	4288	0.00243752	0.00371644	1739	2549	4288	-0.188899	153.008	0	13
Eothenomys luojishanensis	Craseomys rufocanus	Volemys millicens	Mesocricetus auratus	5200039	6281	0.0022721	0.00363305	2932	3349	6281	-0.0663907	27.6849	1.42771e-07	13
Eothenomys luojishanensis	Alticola strelzowi	Volemys musseri	Mesocricetus auratus	4966162	5395	0.00229141	0.00350819	2664	2731	5395	-0.0124189	0.832067	0.361676	none
Eothenomys luojishanensis	Alticola argentatus	Proedromys liangshanensis	Mesocricetus auratus	3771641	4649	0.00251031	0.00372543	1870	2779	4649	-0.195526	177.733	0	13
Eothenomys luojishanensis	Alticola stoliczkanus	Proedromys liangshanensis	Mesocricetus auratus	3901974	4465	0.00244825	0.00375015	1975	2490	4465	-0.115342	59.4009	1.28786e-14	13
Eothenomys luojishanensis	Craseomys rufocanus	Proedromys liangshanensis	Mesocricetus auratus	5130014	6204	0.00233635	0.00388873	2928	3276	6204	-0.0560928	19.5203	9.95358e-06	13
Eothenomys luojishanensis	Alticola stoliczkanus	Volemys musseri	Mesocricetus auratus	4054441	4670	0.00238775	0.00350332	2085	2585	4670	-0.107066	53.5332	2.54241e-13	13
Eothenomys luojishanensis	Alticola stoliczkanus	Proedromys bedfordi	Mesocricetus auratus	3782974	4218	0.00238371	0.00374936	1850	2368	4218	-0.122807	63.614	1.55431e-15	13
Eothenomys luojishanensis	Myodes centralis	Volemys musseri	Mesocricetus auratus	5373600	6508	0.00224179	0.00351827	2944	3564	6508	-0.0952674	59.0658	1.52101e-14	13
Eothenomys luojishanensis	Alticola strelzowi	Proedromys liangshanensis	Mesocricetus auratus	4763550	5232	0.00236263	0.00381968	2564	2668	5232	-0.0198777	2.06728	0.15049	none
Eothenomys luojishanensis	Alticola strelzowi	Proedromys bedfordi	Mesocricetus auratus	4620637	4890	0.00227588	0.00376604	2403	2487	4890	-0.0171779	1.44294	0.229663	none
Eothenomys luojishanensis	Myodes centralis	Proedromys bedfordi	Mesocricetus auratus	4996124	5861	0.00223573	0.00377232	2596	3265	5861	-0.114144	76.3626	0	13
Eothenomys luojishanensis	Alticola argentatus	Volemys millicens	Mesocricetus auratus	3806118	4593	0.00244659	0.0035259	1856	2737	4593	-0.191814	168.988	0	13
Eothenomys luojishanensis	Craseomys rufocanus	Volemys musseri	Mesocricetus auratus	5354467	6514	0.00228015	0.00358588	3110	3404	6514	-0.0451336	13.2693	0.000269793	13
Eothenomys luojishanensis	Myodes rutilus	Proedromys liangshanensis	Mesocricetus auratus	5614431	6407	0.0022362	0.00379504	3222	3185	6407	0.00577493	0.213673	0.643904	none
Eothenomys luojishanensis	Myodes rutilus	Proedromys bedfordi	Mesocricetus auratus	5437838	5937	0.00215233	0.0037422	2938	2999	5937	-0.0102745	0.626748	0.428551	none
Eothenomys luojishanensis	Myodes centralis	Volemys millicens	Mesocricetus auratus	5230288	6348	0.00223764	0.00357194	2829	3519	6348	-0.108696	75	0	13
Eothenomys luojishanensis	Myodes rutilus	Volemys millicens	Mesocricetus auratus	5696781	6407	0.00217263	0.00354946	3160	3247	6407	-0.0135789	1.18136	0.277078	none
Eothenomys luojishanensis	Myodes rutilus	Volemys musseri	Mesocricetus auratus	5864212	6638	0.00216602	0.00350328	3284	3354	6638	-0.0105453	0.738174	0.390246	none
Eothenomys luojishanensis	Alticola argentatus	Neodon irene	Mesocricetus auratus	3748020	4415	0.00244262	0.00353547	1791	2624	4415	-0.188675	157.166	0	13
Eothenomys luojishanensis	Alticola argentatus	Neodon leucurus	Mesocricetus auratus	3753787	4507	0.00245099	0.00362481	1816	2691	4507	-0.194142	169.875	0	13
Eothenomys luojishanensis	Alticola argentatus	Neodon clarkei	Mesocricetus auratus	3034651	3634	0.00249337	0.00352718	1458	2176	3634	-0.197578	141.861	0	13
Eothenomys luojishanensis	Alticola argentatus	Neodon bershulaensis	Mesocricetus auratus	4020847	4811	0.00244737	0.00348726	1930	2881	4811	-0.197672	187.986	0	13
Eothenomys luojishanensis	Alticola argentatus	Neodon forresti	Mesocricetus auratus	3721264	4399	0.00247147	0.00357809	1755	2644	4399	-0.202091	179.659	0	13
Eothenomys luojishanensis	Alticola stoliczkanus	Neodon bershulaensis	Mesocricetus auratus	4171763	4832	0.00238125	0.00353915	2134	2698	4832	-0.116722	65.8311	4.44089e-16	13
Eothenomys luojishanensis	Alticola argentatus	Neodon bomiensis	Mesocricetus auratus	2728192	3084	0.00244906	0.00345293	1261	1823	3084	-0.182231	102.414	0	13
Eothenomys luojishanensis	Alticola argentatus	Neodon linzhiensis	Mesocricetus auratus	3971925	4735	0.00242766	0.00353588	1915	2820	4735	-0.19113	172.973	0	13
Eothenomys luojishanensis	Alticola stoliczkanus	Neodon shergylaensis	Mesocricetus auratus	3446803	4015	0.00243022	0.00354582	1801	2214	4015	-0.102864	42.4829	7.13014e-11	13
Eothenomys luojishanensis	Alticola argentatus	Neodon nyalamensis	Mesocricetus auratus	3685041	4368	0.00243973	0.00352255	1773	2595	4368	-0.188187	154.69	0	13
Eothenomys luojishanensis	Alticola argentatus	Neodon chayuensis	Mesocricetus auratus	3868734	4633	0.00242857	0.00350496	1853	2780	4633	-0.200086	185.48	0	13
Eothenomys luojishanensis	Alticola stoliczkanus	Neodon fuscus	Mesocricetus auratus	4245624	4891	0.00238387	0.00356685	2168	2723	4891	-0.113474	62.9779	2.10942e-15	13
Eothenomys luojishanensis	Alticola stoliczkanus	Neodon bomiensis	Mesocricetus auratus	2823291	3039	0.00240641	0.00353559	1401	1638	3039	-0.0779862	18.4827	1.71451e-05	13
Eothenomys luojishanensis	Alticola argentatus	Neodon fuscus	Mesocricetus auratus	4087820	4963	0.00243773	0.00351654	2021	2942	4963	-0.185573	170.913	0	13
Eothenomys luojishanensis	Alticola stoliczkanus	Neodon linzhiensis	Mesocricetus auratus	4110402	4575	0.00236717	0.00358274	2059	2516	4575	-0.0998907	45.6501	1.41382e-11	13
Eothenomys luojishanensis	Alticola argentatus	Neodon shergylaensis	Mesocricetus auratus	3322375	4103	0.00249234	0.00350164	1628	2475	4103	-0.206434	174.85	0	13
Eothenomys luojishanensis	Alticola argentatus	Neodon namcharbawaensis	Mesocricetus auratus	4029850	4961	0.00244141	0.00345639	1984	2977	4961	-0.200161	198.76	0	13
Eothenomys luojishanensis	Alticola stoliczkanus	Neodon leucurus	Mesocricetus auratus	3892530	4392	0.00239638	0.00366972	1953	2439	4392	-0.110656	53.7787	2.24376e-13	13
Eothenomys luojishanensis	Alticola stoliczkanus	Neodon chayuensis	Mesocricetus auratus	4010584	4526	0.0023701	0.00354506	1979	2547	4526	-0.125497	71.2824	0	13
Eothenomys luojishanensis	Alticola stoliczkanus	Neodon liaoruii	Mesocricetus auratus	3858640	4286	0.00234629	0.00347681	1898	2388	4286	-0.114326	56.0196	7.17204e-14	13
Eothenomys luojishanensis	Alticola stoliczkanus	Neodon clarkei	Mesocricetus auratus	3152135	3542	0.00241725	0.00356956	1563	1979	3542	-0.117448	48.8583	2.75147e-12	13
Eothenomys luojishanensis	Alticola argentatus	Neodon liaoruii	Mesocricetus auratus	3743695	4402	0.00240137	0.00343631	1803	2599	4402	-0.180827	143.938	0	13
Eothenomys luojishanensis	Alticola stoliczkanus	Neodon namcharbawaensis	Mesocricetus auratus	4179160	4864	0.00236902	0.00348928	2152	2712	4864	-0.115132	64.4737	9.99201e-16	13
Eothenomys luojishanensis	Alticola strelzowi	Neodon bershulaensis	Mesocricetus auratus	5110676	5529	0.00228776	0.00355158	2733	2796	5529	-0.0113945	0.717851	0.39685	none
Eothenomys luojishanensis	Alticola stoliczkanus	Neodon forresti	Mesocricetus auratus	3855914	4339	0.0023958	0.0036234	1949	2390	4339	-0.101636	44.8216	2.15826e-11	13
Eothenomys luojishanensis	Alticola argentatus	Neodon medogensis	Mesocricetus auratus	3711180	4465	0.0024573	0.00348737	1769	2696	4465	-0.207615	192.459	0	13
Eothenomys luojishanensis	Alticola strelzowi	Neodon chayuensis	Mesocricetus auratus	4899274	5287	0.00226676	0.0035565	2607	2680	5287	-0.0138075	1.00794	0.315396	none
Eothenomys luojishanensis	Alticola argentatus	Neodon sikimensis	Mesocricetus auratus	2851471	3439	0.00250871	0.00352143	1386	2053	3439	-0.193952	129.366	0	13
Eothenomys luojishanensis	Alticola stoliczkanus	Neodon medogensis	Mesocricetus auratus	3844257	4431	0.00238928	0.00353007	1947	2484	4431	-0.121192	65.0799	6.66134e-16	13
Eothenomys luojishanensis	Alticola stoliczkanus	Neodon nyalamensis	Mesocricetus auratus	3824300	4305	0.00239887	0.0036068	1929	2376	4305	-0.103833	46.4132	9.57667e-12	13
Eothenomys luojishanensis	Alticola strelzowi	Neodon clarkei	Mesocricetus auratus	3829604	4220	0.00232687	0.00357034	2085	2135	4220	-0.0118483	0.592417	0.441486	none
Eothenomys luojishanensis	Alticola strelzowi	Neodon linzhiensis	Mesocricetus auratus	5041550	5371	0.00227966	0.00361774	2670	2701	5371	-0.00577174	0.178924	0.6723	none
Eothenomys luojishanensis	Alticola stoliczkanus	Neodon irene	Mesocricetus auratus	3874873	4340	0.00239337	0.00361509	1918	2422	4340	-0.116129	58.529	1.9984e-14	13
Eothenomys luojishanensis	Alticola strelzowi	Neodon liaoruii	Mesocricetus auratus	4718538	4964	0.00225303	0.0034783	2470	2494	4964	-0.00483481	0.116035	0.733375	none
Eothenomys luojishanensis	Alticola stoliczkanus	Neodon sikimensis	Mesocricetus auratus	2953722	3300	0.00243066	0.00352682	1464	1836	3300	-0.112727	41.9345	9.43804e-11	13
Eothenomys luojishanensis	Alticola strelzowi	Neodon medogensis	Mesocricetus auratus	4702705	5118	0.00228135	0.00352568	2503	2615	5118	-0.0218835	2.45096	0.117453	none
Eothenomys luojishanensis	Alticola strelzowi	Neodon leucurus	Mesocricetus auratus	4756418	5041	0.00228723	0.00368008	2469	2572	5041	-0.0204325	2.10454	0.146862	none
Eothenomys luojishanensis	Alticola strelzowi	Neodon irene	Mesocricetus auratus	4737425	5066	0.00229143	0.00360613	2494	2572	5066	-0.0153968	1.20095	0.273132	none
Eothenomys luojishanensis	Alticola strelzowi	Neodon sikimensis	Mesocricetus auratus	3590027	3901	0.00233661	0.00356272	1955	1946	3901	0.0023071	0.0207639	0.885424	none
Eothenomys luojishanensis	Alticola strelzowi	Neodon forresti	Mesocricetus auratus	4707367	5041	0.00230267	0.00364615	2478	2563	5041	-0.0168617	1.43325	0.231235	none
Eothenomys luojishanensis	Alticola strelzowi	Neodon namcharbawaensis	Mesocricetus auratus	5129281	5696	0.00228892	0.00350873	2812	2884	5696	-0.0126404	0.910112	0.340085	none
Eothenomys luojishanensis	Alticola strelzowi	Neodon bomiensis	Mesocricetus auratus	3409125	3518	0.00230279	0.00352106	1760	1758	3518	0.000568505	0.00113701	0.973101	none
Eothenomys luojishanensis	Craseomys rufocanus	Neodon bershulaensis	Mesocricetus auratus	5523238	6694	0.00226018	0.0036136	3159	3535	6694	-0.0561697	21.1198	4.31445e-06	13
Eothenomys luojishanensis	Alticola strelzowi	Neodon shergylaensis	Mesocricetus auratus	4201555	4607	0.0023314	0.00353304	2256	2351	4607	-0.0206208	1.95898	0.161623	none
Eothenomys luojishanensis	Craseomys rufocanus	Neodon forresti	Mesocricetus auratus	5080260	6079	0.00227705	0.00371113	2875	3204	6079	-0.0541207	17.8057	2.44646e-05	13
Eothenomys luojishanensis	Alticola strelzowi	Neodon nyalamensis	Mesocricetus auratus	4674087	4987	0.00229243	0.00360327	2508	2479	4987	0.00581512	0.168638	0.681325	none
Eothenomys luojishanensis	Craseomys rufocanus	Neodon chayuensis	Mesocricetus auratus	5285582	6306	0.00225803	0.00363224	2941	3365	6306	-0.0672376	28.5087	9.32774e-08	13
Eothenomys luojishanensis	Craseomys rufocanus	Neodon clarkei	Mesocricetus auratus	4120888	4876	0.00230327	0.00365061	2342	2534	4876	-0.0393765	7.5603	0.00596682	13
Eothenomys luojishanensis	Alticola strelzowi	Neodon fuscus	Mesocricetus auratus	5204820	5699	0.00229201	0.00359566	2788	2911	5699	-0.0215827	2.65468	0.103246	none
Eothenomys luojishanensis	Craseomys rufocanus	Neodon bomiensis	Mesocricetus auratus	3659013	4169	0.00224432	0.00355683	1953	2216	4169	-0.0630847	16.5913	4.6364e-05	13
Eothenomys luojishanensis	Craseomys rufocanus	Neodon linzhiensis	Mesocricetus auratus	5425896	6550	0.00223806	0.00366525	3113	3437	6550	-0.0494656	16.0269	6.24499e-05	13
Eothenomys luojishanensis	Craseomys rufocanus	Neodon nyalamensis	Mesocricetus auratus	5044622	6026	0.00227292	0.00367728	2848	3178	6026	-0.0547627	18.0717	2.12741e-05	13
Eothenomys luojishanensis	Craseomys rufocanus	Neodon leucurus	Mesocricetus auratus	5134347	6031	0.00227293	0.00375121	2815	3216	6031	-0.0664898	26.6624	2.42289e-07	13
Eothenomys luojishanensis	Craseomys rufocanus	Neodon irene	Mesocricetus auratus	5112361	6077	0.00225815	0.0036558	2863	3214	6077	-0.0577588	20.2733	6.713e-06	13
Eothenomys luojishanensis	Craseomys rufocanus	Neodon namcharbawaensis	Mesocricetus auratus	5541475	6803	0.00226158	0.00356597	3214	3589	6803	-0.0551227	20.671	5.4535e-06	13
Eothenomys luojishanensis	Craseomys rufocanus	Neodon fuscus	Mesocricetus auratus	5621452	6868	0.00225707	0.00365715	3224	3644	6868	-0.0611532	25.6843	4.02078e-07	13
Eothenomys luojishanensis	Myodes centralis	Neodon chayuensis	Mesocricetus auratus	5318124	6327	0.00222767	0.00355906	2826	3501	6327	-0.106686	72.0128	0	13
Eothenomys luojishanensis	Myodes centralis	Neodon bershulaensis	Mesocricetus auratus	5545183	6662	0.00224474	0.00356233	2991	3671	6662	-0.102071	69.4086	1.11022e-16	13
Eothenomys luojishanensis	Myodes centralis	Neodon forresti	Mesocricetus auratus	5110279	6059	0.0022579	0.00364594	2709	3350	6059	-0.105793	67.8133	2.22045e-16	13
Eothenomys luojishanensis	Craseomys rufocanus	Neodon liaoruii	Mesocricetus auratus	5059938	5951	0.00220635	0.0035116	2823	3128	5951	-0.0512519	15.6318	7.69485e-05	13
Eothenomys luojishanensis	Craseomys rufocanus	Neodon sikimensis	Mesocricetus auratus	3878549	4795	0.00231156	0.0036241	2281	2514	4795	-0.0485923	11.322	0.000765941	13
Eothenomys luojishanensis	Craseomys rufocanus	Neodon medogensis	Mesocricetus auratus	5061237	6134	0.00226624	0.00360683	2900	3234	6134	-0.0544506	18.1865	2.00293e-05	13
Eothenomys luojishanensis	Craseomys rufocanus	Neodon shergylaensis	Mesocricetus auratus	4520329	5483	0.00229552	0.00359824	2596	2887	5483	-0.0530731	15.4443	8.49736e-05	13
Eothenomys luojishanensis	Myodes centralis	Neodon liaoruii	Mesocricetus auratus	5101217	5972	0.00220124	0.00348172	2701	3271	5972	-0.0954454	54.4039	1.63203e-13	13
Eothenomys luojishanensis	Myodes centralis	Neodon fuscus	Mesocricetus auratus	5653639	6918	0.00223422	0.00358862	3098	3820	6918	-0.104365	75.3518	0	13
Eothenomys luojishanensis	Myodes centralis	Neodon bomiensis	Mesocricetus auratus	3689482	4159	0.00226265	0.00354738	1871	2288	4159	-0.100264	41.8103	1.00573e-10	13
Eothenomys luojishanensis	Myodes centralis	Neodon clarkei	Mesocricetus auratus	4123784	4897	0.00228019	0.00359354	2202	2695	4897	-0.100674	49.6322	1.85441e-12	13
Eothenomys luojishanensis	Myodes centralis	Neodon medogensis	Mesocricetus auratus	5091883	6069	0.00224927	0.00354653	2687	3382	6069	-0.114516	79.5889	0	13
Eothenomys luojishanensis	Myodes rutilus	Neodon forresti	Mesocricetus auratus	5557701	6164	0.00218364	0.00362398	3037	3127	6164	-0.0146009	1.31408	0.251657	none
Eothenomys luojishanensis	Myodes centralis	Neodon linzhiensis	Mesocricetus auratus	5457327	6397	0.00222352	0.00360941	2884	3513	6397	-0.0983273	61.8479	3.66374e-15	13
Eothenomys luojishanensis	Myodes rutilus	Neodon chayuensis	Mesocricetus auratus	5801677	6477	0.00215127	0.00353984	3196	3281	6477	-0.0131234	1.11549	0.290893	none
Eothenomys luojishanensis	Myodes centralis	Neodon namcharbawaensis	Mesocricetus auratus	5565040	6837	0.00223449	0.00350177	3058	3779	6837	-0.105456	76.0335	0	13
Eothenomys luojishanensis	Myodes rutilus	Neodon bershulaensis	Mesocricetus auratus	6054981	6832	0.00216095	0.00352392	3382	3450	6832	-0.00995316	0.676815	0.410686	none
Eothenomys luojishanensis	Myodes centralis	Neodon leucurus	Mesocricetus auratus	5148316	6042	0.00223189	0.00368698	2665	3377	6042	-0.117842	83.9033	0	13
Eothenomys luojishanensis	Myodes rutilus	Neodon nyalamensis	Mesocricetus auratus	5514750	6154	0.00217444	0.00358679	3085	3069	6154	0.00259994	0.041599	0.838386	none
Eothenomys luojishanensis	Myodes rutilus	Neodon leucurus	Mesocricetus auratus	5618182	6149	0.00216271	0.00366386	3027	3122	6149	-0.0154497	1.46772	0.225706	none
Eothenomys luojishanensis	Myodes centralis	Neodon irene	Mesocricetus auratus	5143351	6082	0.00224523	0.00360932	2721	3361	6082	-0.105229	67.3463	2.22045e-16	13
Eothenomys luojishanensis	Myodes rutilus	Neodon medogensis	Mesocricetus auratus	5547950	6232	0.00217738	0.00352932	3082	3150	6232	-0.0109114	0.741977	0.389028	none
Eothenomys luojishanensis	Myodes centralis	Neodon sikimensis	Mesocricetus auratus	3882373	4616	0.00228932	0.00356715	2065	2551	4616	-0.105286	51.169	8.47433e-13	13
Eothenomys luojishanensis	Myodes rutilus	Neodon clarkei	Mesocricetus auratus	4484345	4963	0.00219988	0.00356607	2469	2494	4963	-0.00503728	0.125932	0.722688	none
Eothenomys luojishanensis	Myodes centralis	Neodon nyalamensis	Mesocricetus auratus	5061250	5986	0.00225557	0.00361106	2717	3269	5986	-0.0922152	50.9028	9.70557e-13	13
Eothenomys luojishanensis	Myodes rutilus	Neodon namcharbawaensis	Mesocricetus auratus	6078637	6959	0.00215344	0.00347923	3472	3487	6959	-0.00215548	0.0323322	0.8573	none
Eothenomys luojishanensis	Myodes rutilus	Neodon liaoruii	Mesocricetus auratus	5561015	6100	0.00212308	0.0034504	3048	3052	6100	-0.000655738	0.00262295	0.959154	none
Eothenomys luojishanensis	Myodes rutilus	Neodon shergylaensis	Mesocricetus auratus	4931594	5566	0.00220071	0.00352178	2774	2792	5566	-0.00323392	0.0582106	0.809347	none
Eothenomys luojishanensis	Myodes rutilus	Neodon irene	Mesocricetus auratus	5589995	6239	0.0021695	0.0035852	3107	3132	6239	-0.00400705	0.100176	0.751618	none
Eothenomys luojishanensis	Myodes rutilus	Neodon fuscus	Mesocricetus auratus	6177238	7064	0.00216116	0.00358016	3498	3566	7064	-0.00962627	0.654587	0.418478	none
Eothenomys luojishanensis	Myodes rutilus	Neodon bomiensis	Mesocricetus auratus	3987158	4294	0.00217498	0.00350751	2098	2196	4294	-0.0228225	2.23661	0.134776	none
Eothenomys luojishanensis	Myodes centralis	Neodon shergylaensis	Mesocricetus auratus	4537261	5470	0.00226679	0.00354178	2436	3034	5470	-0.109324	65.3755	6.66134e-16	13
Eothenomys luojishanensis	Myodes rutilus	Neodon linzhiensis	Mesocricetus auratus	5959383	6578	0.00214863	0.00359865	3234	3344	6578	-0.0167224	1.83946	0.175014	none
Eothenomys luojishanensis	Myodes rutilus	Neodon sikimensis	Mesocricetus auratus	4207053	4719	0.00221759	0.0035573	2366	2353	4719	0.00275482	0.0358127	0.849903	none
Eothenomys luojishanensis	Alticola argentatus	Alexandromys fortis	Mesocricetus auratus	3678904	4483	0.00247873	0.0036534	1799	2684	4483	-0.197412	174.71	0	13
Eothenomys luojishanensis	Alticola stoliczkanus	Microtus ilaeus	Mesocricetus auratus	4288360	5028	0.00238285	0.00359246	2238	2790	5028	-0.109785	60.6014	6.99441e-15	13
Eothenomys luojishanensis	Alticola argentatus	Alexandromys limnophilus	Mesocricetus auratus	3730395	4454	0.00246408	0.00360538	1778	2676	4454	-0.201617	181.052	0	13
Eothenomys luojishanensis	Alticola stoliczkanus	Alexandromys oeconomus	Mesocricetus auratus	4279965	4861	0.00238682	0.00355593	2130	2731	4861	-0.123637	74.3059	0	13
Eothenomys luojishanensis	Alticola stoliczkanus	Alexandromys limnophilus	Mesocricetus auratus	3860763	4379	0.0023981	0.00363069	1933	2446	4379	-0.11715	60.098	8.99281e-15	13
Eothenomys luojishanensis	Alticola stoliczkanus	Alexandromys fortis	Mesocricetus auratus	3819241	4414	0.00241514	0.00368319	1956	2458	4414	-0.113729	57.092	4.16334e-14	13
Eothenomys luojishanensis	Alticola argentatus	Alexandromys oeconomus	Mesocricetus auratus	4122371	4962	0.00244338	0.00352291	1986	2976	4962	-0.199516	197.521	0	13
Eothenomys luojishanensis	Craseomys rufocanus	Alexandromys fortis	Mesocricetus auratus	5043159	6180	0.00228755	0.00375414	2937	3243	6180	-0.0495146	15.1515	9.92218e-05	13
Eothenomys luojishanensis	Craseomys rufocanus	Alexandromys oeconomus	Mesocricetus auratus	5675036	6886	0.00225955	0.00363355	3239	3647	6886	-0.0592507	24.1743	8.80003e-07	13
Eothenomys luojishanensis	Alticola argentatus	Lasiopodomys gregalis	Mesocricetus auratus	2126877	2341	0.00247429	0.00360775	907	1434	2341	-0.225117	118.637	0	13
Eothenomys luojishanensis	Myodes centralis	Alexandromys fortis	Mesocricetus auratus	5061541	6176	0.00226799	0.00370189	2823	3353	6176	-0.0858161	45.4825	1.54008e-11	13
Eothenomys luojishanensis	Alticola strelzowi	Alexandromys fortis	Mesocricetus auratus	4674107	5149	0.00231627	0.0037075	2552	2597	5149	-0.00873956	0.39328	0.53058	none
Eothenomys luojishanensis	Craseomys rufocanus	Microtus ilaeus	Mesocricetus auratus	5692107	7010	0.00225496	0.00366863	3315	3695	7010	-0.0542083	20.5991	5.66214e-06	13
Eothenomys luojishanensis	Craseomys rufocanus	Lasiopodomys gregalis	Mesocricetus auratus	2825760	3197	0.00226134	0.00371157	1480	1717	3197	-0.074132	17.5693	2.77027e-05	13
Eothenomys luojishanensis	Craseomys rufocanus	Alexandromys maximowiczii	Mesocricetus auratus	5016005	5924	0.00225169	0.00365684	2799	3125	5924	-0.0550304	17.9399	2.2799e-05	13
Eothenomys luojishanensis	Craseomys rufocanus	Lasiopodomys brandtii	Mesocricetus auratus	4638794	5461	0.00223485	0.00375108	2614	2847	5461	-0.0426662	9.94122	0.00161618	13
Eothenomys luojishanensis	Alticola argentatus	Lasiopodomys brandtii	Mesocricetus auratus	3407905	4038	0.00242671	0.00363537	1639	2399	4038	-0.188212	143.041	0	13
Eothenomys luojishanensis	Alticola argentatus	Alexandromys maximowiczii	Mesocricetus auratus	3691202	4379	0.00241263	0.00353212	1762	2617	4379	-0.19525	166.939	0	13
Eothenomys luojishanensis	Alticola strelzowi	Alexandromys limnophilus	Mesocricetus auratus	4722218	5087	0.00230464	0.00366406	2480	2607	5087	-0.0249656	3.17063	0.0749735	none
Eothenomys luojishanensis	Alticola strelzowi	Alexandromys maximowiczii	Mesocricetus auratus	4656674	4974	0.00227018	0.0035892	2443	2531	4974	-0.017692	1.5569	0.21212	none
Eothenomys luojishanensis	Myodes centralis	Alexandromys maximowiczii	Mesocricetus auratus	5053030	6008	0.0022158	0.00360056	2723	3285	6008	-0.0935419	52.5706	4.15112e-13	13
Eothenomys luojishanensis	Alticola strelzowi	Microtus ilaeus	Mesocricetus auratus	5269356	5846	0.0022832	0.00360746	2885	2961	5846	-0.0130003	0.988026	0.320225	none
Eothenomys luojishanensis	Alticola stoliczkanus	Alexandromys maximowiczii	Mesocricetus auratus	3808185	4294	0.00236464	0.00356837	1876	2418	4294	-0.126223	68.4127	1.11022e-16	13
Eothenomys luojishanensis	Alticola strelzowi	Microtus agrestis	Mesocricetus auratus	4480799	4593	0.00225797	0.00367474	2279	2314	4593	-0.00762029	0.26671	0.605547	none
Eothenomys luojishanensis	Alticola strelzowi	Lasiopodomys brandtii	Mesocricetus auratus	4307583	4484	0.00227703	0.00367579	2180	2304	4484	-0.0276539	3.42908	0.0640577	none
Eothenomys luojishanensis	Myodes rutilus	Alexandromys maximowiczii	Mesocricetus auratus	5491755	6135	0.00214412	0.00356935	3069	3066	6135	0.000488998	0.00146699	0.969447	none
Eothenomys luojishanensis	Alticola stoliczkanus	Lasiopodomys gregalis	Mesocricetus auratus	2184600	2341	0.00241646	0.00366909	1022	1319	2341	-0.126869	37.6801	8.33526e-10	13
Eothenomys luojishanensis	Myodes rutilus	Microtus ilaeus	Mesocricetus auratus	6247722	7200	0.00215839	0.00359059	3586	3614	7200	-0.00388889	0.108889	0.741413	none
Eothenomys luojishanensis	Myodes centralis	Alexandromys limnophilus	Mesocricetus auratus	5110929	6148	0.0022628	0.00365853	2724	3424	6148	-0.113858	79.7007	0	13
Eothenomys luojishanensis	Alticola strelzowi	Alexandromys oeconomus	Mesocricetus auratus	5248847	5692	0.00228726	0.00358493	2775	2917	5692	-0.0249473	3.54252	0.0598147	none
Eothenomys luojishanensis	Myodes rutilus	Alexandromys limnophilus	Mesocricetus auratus	5571173	6275	0.0021797	0.00362989	3114	3161	6275	-0.00749004	0.352032	0.552965	none
Eothenomys luojishanensis	Craseomys rufocanus	Microtus agrestis	Mesocricetus auratus	4814535	5506	0.00222867	0.00372279	2600	2906	5506	-0.0555757	17.0062	3.72584e-05	13
Eothenomys luojishanensis	Myodes rutilus	Microtus agrestis	Mesocricetus auratus	5267095	5642	0.00214853	0.00364807	2841	2801	5642	0.00708968	0.283587	0.59436	none
Eothenomys luojishanensis	Myodes rutilus	Alexandromys fortis	Mesocricetus auratus	5510750	6257	0.0021929	0.00368874	3140	3117	6257	0.00367588	0.0845453	0.77123	none
Eothenomys luojishanensis	Myodes centralis	Lasiopodomys gregalis	Mesocricetus auratus	2838873	3202	0.00227379	0.00369055	1399	1803	3202	-0.126171	50.9731	9.36362e-13	13
Eothenomys luojishanensis	Alticola stoliczkanus	Microtus agrestis	Mesocricetus auratus	3674538	3971	0.00235268	0.00364236	1774	2197	3971	-0.106522	45.0589	1.91194e-11	13
Eothenomys luojishanensis	Alticola argentatus	Microtus agrestis	Mesocricetus auratus	3547653	4020	0.00239891	0.00359385	1598	2422	4020	-0.204975	168.9	0	13
Eothenomys luojishanensis	Craseomys rufocanus	Alexandromys limnophilus	Mesocricetus auratus	5093788	6150	0.0022712	0.00369283	2904	3246	6150	-0.0556098	19.0185	1.29455e-05	13
Eothenomys luojishanensis	Alticola argentatus	Microtus ilaeus	Mesocricetus auratus	4127881	5083	0.0024412	0.00354468	2066	3017	5083	-0.187094	177.927	0	13
Eothenomys luojishanensis	Myodes centralis	Microtus ilaeus	Mesocricetus auratus	5717840	7050	0.00223144	0.00360495	3185	3865	7050	-0.0964539	65.5887	5.55112e-16	13
Eothenomys luojishanensis	Alticola strelzowi	Lasiopodomys gregalis	Mesocricetus auratus	2652473	2677	0.00231878	0.00367836	1311	1366	2677	-0.0205454	1.13	0.287776	none
Eothenomys luojishanensis	Myodes rutilus	Lasiopodomys gregalis	Mesocricetus auratus	3064718	3173	0.00220412	0.00368631	1537	1636	3173	-0.0312008	3.08887	0.0788293	none
Eothenomys luojishanensis	Myodes centralis	Microtus agrestis	Mesocricetus auratus	4848623	5557	0.00221114	0.00367744	2500	3057	5557	-0.100234	55.8303	7.90479e-14	13
Eothenomys luojishanensis	Myodes rutilus	Alexandromys oeconomus	Mesocricetus auratus	6228700	7063	0.00215197	0.00354825	3473	3590	7063	-0.0165652	1.93813	0.163872	none
Eothenomys luojishanensis	Myodes centralis	Lasiopodomys brandtii	Mesocricetus auratus	4662635	5470	0.00221184	0.00367678	2455	3015	5470	-0.102377	57.3309	3.68594e-14	13
Eothenomys luojishanensis	Myodes centralis	Alexandromys oeconomus	Mesocricetus auratus	5701856	6925	0.00222699	0.0035727	3085	3840	6925	-0.109025	82.3141	0	13
Eothenomys luojishanensis	Myodes rutilus	Lasiopodomys brandtii	Mesocricetus auratus	5069753	5578	0.00214724	0.00367049	2778	2800	5578	-0.00394407	0.0867695	0.768325	none
Eothenomys luojishanensis	Alticola stoliczkanus	Lasiopodomys brandtii	Mesocricetus auratus	3528022	3941	0.00236506	0.00365077	1735	2206	3941	-0.119513	56.2905	6.25056e-14	13
Eothenomys meiguensis	Alticola argentatus	Proedromys liangshanensis	Mesocricetus auratus	3158407	3934	0.00250253	0.00368429	1788	2146	3934	-0.0910015	32.5785	1.14471e-08	13
Eothenomys meiguensis	Craseomys rufocanus	Proedromys liangshanensis	Mesocricetus auratus	4209060	5165	0.00230538	0.00381326	2678	2487	5165	0.0369797	7.06312	0.0078687	23
Eothenomys meiguensis	Craseomys rufocanus	Volemys musseri	Mesocricetus auratus	4368438	5325	0.00224691	0.00351001	2748	2577	5325	0.0321127	5.49127	0.0191117	none
Eothenomys meiguensis	Alticola strelzowi	Volemys musseri	Mesocricetus auratus	4088121	4662	0.00228699	0.00344443	2494	2168	4662	0.0699271	22.7962	1.80119e-06	23
Eothenomys meiguensis	Alticola argentatus	Proedromys bedfordi	Mesocricetus auratus	3066208	3615	0.00241781	0.00367025	1672	1943	3615	-0.0749654	20.3156	6.5662e-06	13
Eothenomys meiguensis	Alticola argentatus	Volemys millicens	Mesocricetus auratus	3179693	3930	0.00245244	0.00349515	1789	2141	3930	-0.0895674	31.5277	1.96612e-08	13
Eothenomys meiguensis	Alticola stoliczkanus	Volemys millicens	Mesocricetus auratus	3280557	3898	0.00238466	0.00349011	1919	1979	3898	-0.0153925	0.923551	0.336544	none
Eothenomys meiguensis	Alticola stoliczkanus	Proedromys liangshanensis	Mesocricetus auratus	3250716	3877	0.00245407	0.00373848	1931	1946	3877	-0.00386897	0.0580346	0.80963	none
Eothenomys meiguensis	Alticola stoliczkanus	Volemys musseri	Mesocricetus auratus	3357493	3989	0.00238482	0.00345913	1965	2024	3989	-0.0147907	0.87265	0.350223	none
Eothenomys meiguensis	Myodes rutilus	Proedromys bedfordi	Mesocricetus auratus	4453696	5045	0.00214653	0.00370209	2747	2298	5045	0.088999	39.9606	2.59143e-10	23
Eothenomys meiguensis	Alticola strelzowi	Volemys millicens	Mesocricetus auratus	3985131	4560	0.002287	0.00352096	2450	2110	4560	0.0745614	25.3509	4.77935e-07	23
Eothenomys meiguensis	Alticola strelzowi	Proedromys liangshanensis	Mesocricetus auratus	3948069	4562	0.0023514	0.00377596	2425	2137	4562	0.0631302	18.1815	2.0082e-05	23
Eothenomys meiguensis	Alticola stoliczkanus	Proedromys bedfordi	Mesocricetus auratus	3142174	3583	0.00237129	0.00371876	1762	1821	3583	-0.0164666	0.971532	0.324298	none
Eothenomys meiguensis	Alticola strelzowi	Proedromys bedfordi	Mesocricetus auratus	3825165	4223	0.00226317	0.0037154	2244	1979	4223	0.0627516	16.6292	4.54466e-05	23
Eothenomys meiguensis	Alticola argentatus	Volemys musseri	Mesocricetus auratus	3250707	3917	0.00245024	0.00342449	1754	2163	3917	-0.104417	42.7064	6.36036e-11	13
Eothenomys meiguensis	Craseomys rufocanus	Proedromys bedfordi	Mesocricetus auratus	4068986	4850	0.00221075	0.00374424	2495	2355	4850	0.028866	4.04124	0.0444013	none
Eothenomys meiguensis	Myodes centralis	Proedromys liangshanensis	Mesocricetus auratus	4250659	5276	0.00229835	0.00377371	2614	2662	5276	-0.0090978	0.436694	0.508722	none
Eothenomys meiguensis	Myodes centralis	Volemys musseri	Mesocricetus auratus	4400253	5460	0.00222919	0.00346571	2685	2775	5460	-0.0164835	1.48352	0.223225	none
Eothenomys meiguensis	Craseomys rufocanus	Volemys millicens	Mesocricetus auratus	4258486	5216	0.00224399	0.00357204	2678	2538	5216	0.0268405	3.75767	0.0525658	none
Eothenomys meiguensis	Myodes centralis	Volemys millicens	Mesocricetus auratus	4294896	5324	0.00223172	0.00352954	2630	2694	5324	-0.012021	0.769346	0.380419	none
Eothenomys meiguensis	Myodes centralis	Proedromys bedfordi	Mesocricetus auratus	4110871	4952	0.00221085	0.00372518	2453	2499	4952	-0.00928918	0.427302	0.513316	none
Eothenomys meiguensis	Myodes rutilus	Volemys musseri	Mesocricetus auratus	4782346	5617	0.00215585	0.00344956	3024	2593	5617	0.0767314	33.0712	8.88444e-09	23
Eothenomys meiguensis	Myodes rutilus	Volemys millicens	Mesocricetus auratus	4663301	5443	0.0021726	0.00351334	2963	2480	5443	0.0887378	42.8604	5.87896e-11	23
Eothenomys meiguensis	Myodes rutilus	Proedromys liangshanensis	Mesocricetus auratus	4605830	5451	0.00223423	0.003749	2993	2458	5451	0.0981471	52.5087	4.28324e-13	23
Eothenomys meiguensis	Myodes rutilus	Neodon irene	Mesocricetus auratus	4587577	5247	0.00216825	0.00354959	2884	2363	5247	0.0992948	51.7326	6.35936e-13	23
Eothenomys meiguensis	Alticola argentatus	Neodon fuscus	Mesocricetus auratus	3402854	4167	0.00241577	0.0034726	1897	2270	4167	-0.0895128	33.3883	7.54771e-09	13
Eothenomys meiguensis	Alticola argentatus	Neodon liaoruii	Mesocricetus auratus	3137467	3707	0.00239349	0.003388	1699	2008	3707	-0.0833558	25.7569	3.87231e-07	13
Eothenomys meiguensis	Alticola argentatus	Neodon leucurus	Mesocricetus auratus	3139335	3796	0.0024252	0.00356612	1733	2063	3796	-0.0869336	28.6881	8.50249e-08	13
Eothenomys meiguensis	Alticola argentatus	Neodon nyalamensis	Mesocricetus auratus	3085551	3653	0.00242096	0.00349581	1675	1978	3653	-0.0829455	25.1325	5.35233e-07	13
Eothenomys meiguensis	Alticola argentatus	Neodon medogensis	Mesocricetus auratus	3104817	3707	0.00243944	0.00344304	1654	2053	3707	-0.107634	42.946	5.62704e-11	13
Eothenomys meiguensis	Alticola argentatus	Neodon shergylaensis	Mesocricetus auratus	2787605	3431	0.00247058	0.00346875	1530	1901	3431	-0.108132	40.1169	2.39214e-10	13
Eothenomys meiguensis	Alticola argentatus	Neodon sikimensis	Mesocricetus auratus	2409543	2914	0.00249342	0.00347867	1332	1582	2914	-0.0857927	21.4482	3.63521e-06	13
Eothenomys meiguensis	Alticola argentatus	Neodon bomiensis	Mesocricetus auratus	2303542	2591	0.00243126	0.00343721	1175	1416	2591	-0.0930143	22.4164	2.19487e-06	13
Eothenomys meiguensis	Alticola argentatus	Neodon chayuensis	Mesocricetus auratus	3228336	3917	0.00242044	0.00347563	1761	2156	3917	-0.100842	39.8328	2.76663e-10	13
Eothenomys meiguensis	Alticola argentatus	Neodon clarkei	Mesocricetus auratus	2554688	3065	0.00245823	0.00348164	1367	1698	3065	-0.107993	35.7458	2.24811e-09	13
Eothenomys meiguensis	Alticola argentatus	Neodon irene	Mesocricetus auratus	3135559	3712	0.00243258	0.00349659	1699	2013	3712	-0.0845905	26.5614	2.55291e-07	13
Eothenomys meiguensis	Alticola argentatus	Neodon bershulaensis	Mesocricetus auratus	3348860	4032	0.00243187	0.00345073	1829	2203	4032	-0.0927579	34.6915	3.86321e-09	13
Eothenomys meiguensis	Alticola argentatus	Neodon forresti	Mesocricetus auratus	3110654	3693	0.00245704	0.00355617	1678	2015	3693	-0.0912537	30.7525	2.93125e-08	13
Eothenomys meiguensis	Alticola stoliczkanus	Neodon bomiensis	Mesocricetus auratus	2374819	2614	0.0023985	0.00349753	1333	1281	2614	0.0198929	1.03443	0.30912	none
Eothenomys meiguensis	Alticola stoliczkanus	Neodon chayuensis	Mesocricetus auratus	3329049	3853	0.00236254	0.00350415	1881	1972	3853	-0.023618	2.14923	0.142641	none
Eothenomys meiguensis	Alticola stoliczkanus	Neodon bershulaensis	Mesocricetus auratus	3454998	4077	0.00237728	0.00351295	2037	2040	4077	-0.000735835	0.00220751	0.962526	none
Eothenomys meiguensis	Alticola stoliczkanus	Neodon clarkei	Mesocricetus auratus	2633648	3096	0.00239952	0.00353094	1544	1552	3096	-0.00258398	0.0206718	0.885677	none
Eothenomys meiguensis	Alticola argentatus	Neodon namcharbawaensis	Mesocricetus auratus	3354850	4170	0.00242798	0.00343003	1883	2287	4170	-0.0968825	39.1405	3.94372e-10	13
Eothenomys meiguensis	Alticola stoliczkanus	Neodon namcharbawaensis	Mesocricetus auratus	3458860	4156	0.0023713	0.00347586	2059	2097	4156	-0.00914341	0.347449	0.55556	none
Eothenomys meiguensis	Alticola stoliczkanus	Neodon linzhiensis	Mesocricetus auratus	3410242	3955	0.00236142	0.00355121	1969	1986	3955	-0.00429836	0.0730721	0.786915	none
Eothenomys meiguensis	Alticola stoliczkanus	Neodon medogensis	Mesocricetus auratus	3196779	3721	0.00238506	0.00348562	1822	1899	3721	-0.0206934	1.59339	0.206843	none
Eothenomys meiguensis	Alticola stoliczkanus	Neodon fuscus	Mesocricetus auratus	3512507	4174	0.00237693	0.00353266	2075	2099	4174	-0.00574988	0.137997	0.71028	none
Eothenomys meiguensis	Alticola argentatus	Neodon linzhiensis	Mesocricetus auratus	3309533	3985	0.00240986	0.00348999	1813	2172	3985	-0.0900878	32.3415	1.2932e-08	13
Eothenomys meiguensis	Alticola stoliczkanus	Neodon forresti	Mesocricetus auratus	3209688	3727	0.00239073	0.00359357	1859	1868	3727	-0.00241481	0.0217333	0.882799	none
Eothenomys meiguensis	Alticola stoliczkanus	Neodon liaoruii	Mesocricetus auratus	3216848	3709	0.00234422	0.00343457	1838	1871	3709	-0.00889728	0.29361	0.587916	none
Eothenomys meiguensis	Alticola stoliczkanus	Neodon leucurus	Mesocricetus auratus	3236025	3741	0.00237297	0.00361864	1865	1876	3741	-0.00294039	0.0323443	0.857274	none
Eothenomys meiguensis	Alticola strelzowi	Neodon bershulaensis	Mesocricetus auratus	4206401	4774	0.00226476	0.00349069	2573	2201	4774	0.0779221	28.987	7.28652e-08	23
Eothenomys meiguensis	Alticola stoliczkanus	Neodon irene	Mesocricetus auratus	3223633	3688	0.00238938	0.00357849	1828	1860	3688	-0.00867679	0.277657	0.598241	none
Eothenomys meiguensis	Alticola strelzowi	Neodon bomiensis	Mesocricetus auratus	2850608	3099	0.00229898	0.00349215	1707	1392	3099	0.101646	32.0184	1.5272e-08	23
Eothenomys meiguensis	Alticola strelzowi	Neodon chayuensis	Mesocricetus auratus	4042518	4576	0.00225342	0.00351742	2443	2133	4576	0.0677448	21.0009	4.59074e-06	23
Eothenomys meiguensis	Alticola strelzowi	Neodon forresti	Mesocricetus auratus	3893294	4387	0.00228727	0.00360556	2360	2027	4387	0.0759061	25.2767	4.96666e-07	23
Eothenomys meiguensis	Alticola stoliczkanus	Neodon sikimensis	Mesocricetus auratus	2476106	2900	0.00241952	0.00350288	1458	1442	2900	0.00551724	0.0882759	0.766381	none
Eothenomys meiguensis	Alticola strelzowi	Neodon fuscus	Mesocricetus auratus	4285750	4948	0.00227498	0.00355714	2629	2319	4948	0.0626516	19.422	1.04794e-05	23
Eothenomys meiguensis	Alticola strelzowi	Neodon clarkei	Mesocricetus auratus	3185832	3716	0.00228888	0.00352153	2015	1701	3716	0.0844995	26.5328	2.59097e-07	23
Eothenomys meiguensis	Alticola strelzowi	Neodon leucurus	Mesocricetus auratus	3930144	4410	0.00226735	0.00363116	2385	2025	4410	0.0816327	29.3878	5.92508e-08	23
Eothenomys meiguensis	Alticola strelzowi	Neodon liaoruii	Mesocricetus auratus	3910228	4332	0.00223516	0.00342602	2328	2004	4332	0.0747922	24.2327	8.5371e-07	23
Eothenomys meiguensis	Alticola strelzowi	Neodon irene	Mesocricetus auratus	3919959	4404	0.0022786	0.00356458	2372	2032	4404	0.0772025	26.2489	3.00131e-07	23
Eothenomys meiguensis	Alticola stoliczkanus	Neodon nyalamensis	Mesocricetus auratus	3180578	3663	0.00240239	0.00358661	1807	1856	3663	-0.013377	0.655474	0.418162	none
Eothenomys meiguensis	Craseomys rufocanus	Neodon bomiensis	Mesocricetus auratus	3036350	3458	0.00221796	0.0035066	1808	1650	3458	0.0456912	7.2192	0.00721278	23
Eothenomys meiguensis	Alticola stoliczkanus	Neodon shergylaensis	Mesocricetus auratus	2877244	3453	0.00241811	0.0034977	1701	1752	3453	-0.0147698	0.753258	0.385447	none
Eothenomys meiguensis	Alticola strelzowi	Neodon sikimensis	Mesocricetus auratus	3000630	3420	0.00232368	0.00352101	1836	1584	3420	0.0736842	18.5684	1.63914e-05	23
Eothenomys meiguensis	Alticola strelzowi	Neodon namcharbawaensis	Mesocricetus auratus	4220876	4919	0.00227121	0.00346593	2654	2265	4919	0.0790811	30.7626	2.91611e-08	23
Eothenomys meiguensis	Craseomys rufocanus	Neodon irene	Mesocricetus auratus	4189561	4988	0.00222863	0.00359536	2588	2400	4988	0.0376905	7.08581	0.00776969	23
Eothenomys meiguensis	Craseomys rufocanus	Neodon bershulaensis	Mesocricetus auratus	4505257	5542	0.00221563	0.00354009	2893	2649	5542	0.0440274	10.7427	0.00104692	23
Eothenomys meiguensis	Alticola strelzowi	Neodon linzhiensis	Mesocricetus auratus	4156958	4658	0.0022674	0.00357936	2513	2145	4658	0.0790039	29.0734	6.96865e-08	23
Eothenomys meiguensis	Craseomys rufocanus	Neodon clarkei	Mesocricetus auratus	3397227	4104	0.00226552	0.00359094	2166	1938	4104	0.0555556	12.6667	0.000372233	23
Eothenomys meiguensis	Alticola strelzowi	Neodon nyalamensis	Mesocricetus auratus	3865285	4281	0.00226891	0.00356455	2321	1960	4281	0.0843261	30.4417	3.44049e-08	23
Eothenomys meiguensis	Alticola strelzowi	Neodon medogensis	Mesocricetus auratus	3889295	4416	0.00226982	0.00348791	2357	2059	4416	0.0674819	20.1096	7.31286e-06	23
Eothenomys meiguensis	Alticola strelzowi	Neodon shergylaensis	Mesocricetus auratus	3484326	4004	0.00230949	0.00349235	2134	1870	4004	0.0659341	17.4066	3.01777e-05	23
Eothenomys meiguensis	Craseomys rufocanus	Neodon linzhiensis	Mesocricetus auratus	4438336	5412	0.00221581	0.00360411	2817	2595	5412	0.04102	9.10643	0.00254712	23
Eothenomys meiguensis	Craseomys rufocanus	Neodon leucurus	Mesocricetus auratus	4203134	5085	0.00222846	0.00365876	2670	2415	5085	0.0501475	12.7876	0.000348922	23
Eothenomys meiguensis	Craseomys rufocanus	Neodon forresti	Mesocricetus auratus	4163712	5017	0.00224847	0.00363894	2611	2406	5017	0.0408611	8.37652	0.003801	23
Eothenomys meiguensis	Craseomys rufocanus	Neodon fuscus	Mesocricetus auratus	4585161	5695	0.00222762	0.00358537	2931	2764	5695	0.029324	4.8971	0.0269018	none
Eothenomys meiguensis	Myodes centralis	Neodon liaoruii	Mesocricetus auratus	4205961	5050	0.00219094	0.00343596	2523	2527	5050	-0.000792079	0.00316832	0.955113	none
Eothenomys meiguensis	Myodes centralis	Neodon leucurus	Mesocricetus auratus	4231188	5098	0.00222042	0.00364023	2517	2581	5098	-0.0125539	0.803452	0.370063	none
Eothenomys meiguensis	Myodes centralis	Neodon clarkei	Mesocricetus auratus	3417287	4083	0.0022493	0.0035466	2022	2061	4083	-0.0095518	0.37252	0.541634	none
Eothenomys meiguensis	Craseomys rufocanus	Neodon chayuensis	Mesocricetus auratus	4321670	5187	0.00222275	0.00356228	2679	2508	5187	0.032967	5.63736	0.0175816	none
Eothenomys meiguensis	Myodes centralis	Neodon chayuensis	Mesocricetus auratus	4363059	5361	0.00220545	0.00350849	2652	2709	5361	-0.0106323	0.606044	0.436281	none
Eothenomys meiguensis	Craseomys rufocanus	Neodon nyalamensis	Mesocricetus auratus	4136137	4934	0.00224207	0.00361454	2566	2368	4934	0.0401297	7.94568	0.00482022	23
Eothenomys meiguensis	Myodes centralis	Neodon medogensis	Mesocricetus auratus	4191493	5055	0.00223262	0.00350257	2505	2550	5055	-0.00890208	0.400593	0.526783	none
Eothenomys meiguensis	Myodes centralis	Neodon forresti	Mesocricetus auratus	4204731	5113	0.00224711	0.00361337	2543	2570	5113	-0.00528066	0.142578	0.705732	none
Eothenomys meiguensis	Craseomys rufocanus	Neodon liaoruii	Mesocricetus auratus	4163290	4978	0.00217772	0.00344025	2609	2369	4978	0.0482121	11.5709	0.000669916	23
Eothenomys meiguensis	Craseomys rufocanus	Neodon medogensis	Mesocricetus auratus	4152318	5049	0.00223165	0.00353568	2631	2418	5049	0.0421866	8.98574	0.00272095	23
Eothenomys meiguensis	Craseomys rufocanus	Neodon sikimensis	Mesocricetus auratus	3200844	3943	0.00226987	0.00354524	2070	1873	3943	0.049962	9.84251	0.00170525	23
Eothenomys meiguensis	Myodes centralis	Neodon namcharbawaensis	Mesocricetus auratus	4556261	5688	0.00221794	0.00346891	2843	2845	5688	-0.000351617	0.000703235	0.978844	none
Eothenomys meiguensis	Myodes centralis	Neodon fuscus	Mesocricetus auratus	4627876	5763	0.00221289	0.00354223	2828	2935	5763	-0.0185667	1.98664	0.158693	none
Eothenomys meiguensis	Myodes rutilus	Neodon medogensis	Mesocricetus auratus	4546730	5287	0.00216276	0.00347827	2879	2408	5287	0.0890864	41.9597	9.31735e-11	23
Eothenomys meiguensis	Myodes centralis	Neodon irene	Mesocricetus auratus	4233266	5066	0.00223409	0.0035811	2526	2540	5066	-0.00276352	0.0386893	0.844065	none
Eothenomys meiguensis	Myodes centralis	Neodon bomiensis	Mesocricetus auratus	3072612	3562	0.00223767	0.00349271	1776	1786	3562	-0.00280741	0.0280741	0.866935	none
Eothenomys meiguensis	Myodes centralis	Neodon bershulaensis	Mesocricetus auratus	4539598	5573	0.00221672	0.00350119	2789	2784	5573	0.000897183	0.00448591	0.9466	none
Eothenomys meiguensis	Myodes centralis	Neodon shergylaensis	Mesocricetus auratus	3743231	4586	0.0022534	0.00351675	2252	2334	4586	-0.0178805	1.4662	0.225946	none
Eothenomys meiguensis	Myodes centralis	Neodon linzhiensis	Mesocricetus auratus	4479004	5417	0.0022121	0.00355994	2691	2726	5417	-0.00646114	0.22614	0.634401	none
Eothenomys meiguensis	Myodes centralis	Neodon nyalamensis	Mesocricetus auratus	4161988	5068	0.00223655	0.00357035	2543	2525	5068	0.0035517	0.0639305	0.800388	none
Eothenomys meiguensis	Myodes rutilus	Neodon namcharbawaensis	Mesocricetus auratus	4953869	5904	0.00214681	0.00344246	3222	2682	5904	0.0914634	49.3902	2.09788e-12	23
Eothenomys meiguensis	Myodes rutilus	Neodon bomiensis	Mesocricetus auratus	3306606	3634	0.00217988	0.00348288	1975	1659	3634	0.0869565	27.4783	1.5887e-07	23
Eothenomys meiguensis	Myodes centralis	Neodon sikimensis	Mesocricetus auratus	3220313	3879	0.00227975	0.00352908	1935	1944	3879	-0.00232019	0.0208817	0.885102	none
Eothenomys meiguensis	Myodes rutilus	Neodon clarkei	Mesocricetus auratus	3692466	4297	0.00218892	0.00352319	2353	1944	4297	0.0951827	38.9297	4.39341e-10	23
Eothenomys meiguensis	Craseomys rufocanus	Neodon namcharbawaensis	Mesocricetus auratus	4515732	5651	0.00222356	0.00350353	2952	2699	5651	0.0447708	11.327	0.000763873	23
Eothenomys meiguensis	Craseomys rufocanus	Neodon shergylaensis	Mesocricetus auratus	3715930	4532	0.00226175	0.00353229	2364	2168	4532	0.043248	8.47661	0.00359742	23
Eothenomys meiguensis	Myodes rutilus	Neodon bershulaensis	Mesocricetus auratus	4936120	5768	0.0021523	0.00347257	3150	2618	5768	0.092233	49.068	2.47247e-12	23
Eothenomys meiguensis	Myodes rutilus	Neodon sikimensis	Mesocricetus auratus	3473657	4077	0.0022187	0.00353	2264	1813	4077	0.110621	49.8899	1.62625e-12	23
Eothenomys meiguensis	Myodes rutilus	Neodon leucurus	Mesocricetus auratus	4595023	5294	0.00214765	0.00361135	2890	2404	5294	0.091802	44.6158	2.3975e-11	23
Eothenomys meiguensis	Myodes rutilus	Neodon shergylaensis	Mesocricetus auratus	4051271	4782	0.00219598	0.00348909	2584	2198	4782	0.0807194	31.1577	2.37897e-08	23
Eothenomys meiguensis	Myodes rutilus	Neodon linzhiensis	Mesocricetus auratus	4870878	5618	0.00215136	0.00356353	3042	2576	5618	0.0829477	38.6536	5.06095e-10	23
Eothenomys meiguensis	Myodes rutilus	Neodon fuscus	Mesocricetus auratus	5033620	5936	0.00215531	0.00354198	3208	2728	5936	0.0808625	38.814	4.66169e-10	23
Eothenomys meiguensis	Myodes rutilus	Neodon liaoruii	Mesocricetus auratus	4565160	5219	0.0021192	0.00339742	2831	2388	5219	0.0848822	37.6028	8.672e-10	23
Eothenomys meiguensis	Myodes rutilus	Neodon forresti	Mesocricetus auratus	4551857	5248	0.0021768	0.00359178	2851	2397	5248	0.0865091	39.2752	3.68096e-10	23
Eothenomys meiguensis	Myodes rutilus	Neodon chayuensis	Mesocricetus auratus	4738522	5550	0.00214255	0.00349154	3006	2544	5550	0.0832432	38.4584	5.59339e-10	23
Eothenomys meiguensis	Myodes rutilus	Neodon nyalamensis	Mesocricetus auratus	4517708	5198	0.00216681	0.00355435	2847	2351	5198	0.0954213	47.329	6.00187e-12	23
Eothenomys meiguensis	Alticola argentatus	Alexandromys limnophilus	Mesocricetus auratus	3119309	3766	0.00244702	0.0035665	1699	2067	3766	-0.0977164	35.9596	2.01447e-09	13
Eothenomys meiguensis	Alticola argentatus	Alexandromys fortis	Mesocricetus auratus	3078472	3788	0.00246795	0.00362396	1693	2095	3788	-0.106125	42.6621	6.50611e-11	13
Eothenomys meiguensis	Alticola strelzowi	Alexandromys oeconomus	Mesocricetus auratus	4315147	4937	0.00227501	0.00353962	2623	2314	4937	0.0625886	19.3399	1.09397e-05	23
Eothenomys meiguensis	Myodes centralis	Alexandromys fortis	Mesocricetus auratus	4153183	5202	0.00224551	0.00366671	2611	2591	5202	0.00384468	0.0768935	0.781552	none
Eothenomys meiguensis	Alticola stoliczkanus	Alexandromys fortis	Mesocricetus auratus	3170075	3782	0.00240168	0.0036481	1881	1901	3782	-0.00528821	0.105764	0.745019	none
Eothenomys meiguensis	Craseomys rufocanus	Alexandromys fortis	Mesocricetus auratus	4124387	5129	0.00225136	0.00369091	2677	2452	5129	0.0438682	9.87035	0.00167964	23
Eothenomys meiguensis	Alticola strelzowi	Lasiopodomys brandtii	Mesocricetus auratus	3573711	3922	0.00227005	0.00363789	2089	1833	3922	0.0652728	16.7098	4.35545e-05	23
Eothenomys meiguensis	Craseomys rufocanus	Alexandromys limnophilus	Mesocricetus auratus	4170414	5084	0.00223539	0.00361505	2639	2445	5084	0.0381589	7.40283	0.00651213	23
Eothenomys meiguensis	Myodes centralis	Microtus agrestis	Mesocricetus auratus	4011476	4686	0.00220866	0.00365327	2313	2373	4686	-0.0128041	0.768246	0.38076	none
Eothenomys meiguensis	Alticola stoliczkanus	Alexandromys oeconomus	Mesocricetus auratus	3535682	4199	0.00238059	0.00351516	2064	2135	4199	-0.0169088	1.20052	0.273217	none
Eothenomys meiguensis	Alticola strelzowi	Microtus ilaeus	Mesocricetus auratus	4332655	5023	0.00226812	0.00355406	2691	2332	5023	0.0714712	25.6582	4.07566e-07	23
Eothenomys meiguensis	Craseomys rufocanus	Alexandromys maximowiczii	Mesocricetus auratus	4113769	4992	0.00220516	0.00357027	2608	2384	4992	0.0448718	10.0513	0.00152242	23
Eothenomys meiguensis	Alticola argentatus	Alexandromys oeconomus	Mesocricetus auratus	3426688	4233	0.00243223	0.00348201	1892	2341	4233	-0.106071	47.626	5.15787e-12	13
Eothenomys meiguensis	Alticola stoliczkanus	Microtus ilaeus	Mesocricetus auratus	3542692	4219	0.00238477	0.0035509	2076	2143	4219	-0.0158805	1.064	0.302306	none
Eothenomys meiguensis	Alticola argentatus	Microtus agrestis	Mesocricetus auratus	2983643	3422	0.0023912	0.00356536	1542	1880	3422	-0.0987726	33.3852	7.55988e-09	13
Eothenomys meiguensis	Alticola argentatus	Lasiopodomys brandtii	Mesocricetus auratus	2861993	3429	0.00241562	0.00360282	1573	1856	3429	-0.0825314	23.3564	1.34597e-06	13
Eothenomys meiguensis	Alticola argentatus	Alexandromys maximowiczii	Mesocricetus auratus	3087420	3703	0.0024012	0.00348908	1669	2034	3703	-0.0985687	35.9776	1.996e-09	13
Eothenomys meiguensis	Alticola stoliczkanus	Lasiopodomys gregalis	Mesocricetus auratus	1856430	1996	0.00241377	0.00363278	1011	985	1996	0.0130261	0.338677	0.560594	none
Eothenomys meiguensis	Alticola strelzowi	Microtus agrestis	Mesocricetus auratus	3728636	4044	0.00224921	0.00364175	2183	1861	4044	0.0796241	25.639	4.11641e-07	23
Eothenomys meiguensis	Alticola stoliczkanus	Alexandromys limnophilus	Mesocricetus auratus	3212049	3761	0.00238695	0.0035879	1837	1924	3761	-0.0231321	2.0125	0.156008	none
Eothenomys meiguensis	Alticola stoliczkanus	Alexandromys maximowiczii	Mesocricetus auratus	3170679	3705	0.00235297	0.00353891	1823	1882	3705	-0.0159244	0.939541	0.332396	none
Eothenomys meiguensis	Alticola strelzowi	Lasiopodomys gregalis	Mesocricetus auratus	2237548	2406	0.00229381	0.00362506	1311	1095	2406	0.0897756	19.3915	1.06479e-05	23
Eothenomys meiguensis	Alticola strelzowi	Alexandromys fortis	Mesocricetus auratus	3853467	4441	0.00230286	0.0036619	2375	2066	4441	0.0695789	21.4999	3.53849e-06	23
Eothenomys meiguensis	Alticola argentatus	Microtus ilaeus	Mesocricetus auratus	3431807	4198	0.00242758	0.00349466	1911	2287	4198	-0.0895665	33.677	6.50658e-09	13
Eothenomys meiguensis	Alticola stoliczkanus	Lasiopodomys brandtii	Mesocricetus auratus	2947654	3379	0.00237121	0.00364078	1672	1707	3379	-0.0103581	0.362533	0.547103	none
Eothenomys meiguensis	Alticola strelzowi	Alexandromys limnophilus	Mesocricetus auratus	3902302	4436	0.00228391	0.0035982	2339	2097	4436	0.0545537	13.202	0.000279653	23
Eothenomys meiguensis	Craseomys rufocanus	Microtus agrestis	Mesocricetus auratus	3962993	4609	0.00220036	0.00365633	2391	2218	4609	0.0375353	6.4936	0.0108264	none
Eothenomys meiguensis	Alticola strelzowi	Alexandromys maximowiczii	Mesocricetus auratus	3853708	4336	0.00224732	0.00353718	2317	2019	4336	0.0687269	20.4806	6.02379e-06	23
Eothenomys meiguensis	Alticola stoliczkanus	Microtus agrestis	Mesocricetus auratus	3074861	3407	0.00234482	0.00361512	1693	1714	3407	-0.00616378	0.129439	0.719014	none
Eothenomys meiguensis	Craseomys rufocanus	Lasiopodomys gregalis	Mesocricetus auratus	2364343	2679	0.00222324	0.00363092	1436	1243	2679	0.0720418	13.9041	0.000192382	23
Eothenomys meiguensis	Craseomys rufocanus	Microtus ilaeus	Mesocricetus auratus	4634794	5736	0.00222588	0.00359762	2964	2772	5736	0.0334728	6.42678	0.0112412	none
Eothenomys meiguensis	Craseomys rufocanus	Alexandromys oeconomus	Mesocricetus auratus	4618148	5719	0.00222903	0.00356041	2965	2754	5719	0.0368946	7.78475	0.0052689	23
Eothenomys meiguensis	Alticola argentatus	Lasiopodomys gregalis	Mesocricetus auratus	1816651	2095	0.00245452	0.00356618	975	1120	2095	-0.0692124	10.0358	0.00153527	13
Eothenomys meiguensis	Myodes centralis	Lasiopodomys brandtii	Mesocricetus auratus	3848328	4617	0.00220083	0.00364113	2296	2321	4617	-0.00541477	0.135369	0.712929	none
Eothenomys meiguensis	Myodes centralis	Microtus ilaeus	Mesocricetus auratus	4675092	5859	0.00221803	0.00355592	2893	2966	5859	-0.0124595	0.909541	0.340236	none
Eothenomys meiguensis	Myodes centralis	Alexandromys maximowiczii	Mesocricetus auratus	4159037	5081	0.00218849	0.00354301	2523	2558	5081	-0.00688841	0.241094	0.623417	none
Eothenomys meiguensis	Myodes centralis	Alexandromys limnophilus	Mesocricetus auratus	4198099	5186	0.00223494	0.00358716	2538	2648	5186	-0.021211	2.3332	0.126641	none
Eothenomys meiguensis	Myodes centralis	Alexandromys oeconomus	Mesocricetus auratus	4660804	5839	0.00221796	0.00351726	2867	2972	5839	-0.0179825	1.88817	0.169409	none
Eothenomys meiguensis	Myodes centralis	Lasiopodomys gregalis	Mesocricetus auratus	2377858	2733	0.00224908	0.00362532	1354	1379	2733	-0.00914746	0.228686	0.6325	none
Eothenomys meiguensis	Myodes rutilus	Alexandromys fortis	Mesocricetus auratus	4502412	5330	0.00217839	0.00364793	2902	2428	5330	0.0889306	42.1531	8.44003e-11	23
Eothenomys meiguensis	Craseomys rufocanus	Lasiopodomys brandtii	Mesocricetus auratus	3811652	4501	0.00220521	0.00369177	2369	2132	4501	0.052655	12.4792	0.000411502	23
Eothenomys meiguensis	Myodes rutilus	Alexandromys limnophilus	Mesocricetus auratus	4561951	5341	0.00217977	0.00358246	2878	2463	5341	0.0777008	32.2458	1.35848e-08	23
Eothenomys meiguensis	Myodes rutilus	Lasiopodomys brandtii	Mesocricetus auratus	4162177	4727	0.0021514	0.0036335	2562	2165	4727	0.0839856	33.3423	7.72836e-09	23
Eothenomys meiguensis	Myodes rutilus	Lasiopodomys gregalis	Mesocricetus auratus	2559389	2785	0.00219388	0.00361239	1525	1260	2785	0.0951526	25.2154	5.12701e-07	23
Eothenomys meiguensis	Myodes rutilus	Alexandromys maximowiczii	Mesocricetus auratus	4498906	5208	0.00213619	0.00352714	2844	2364	5208	0.0921659	44.2396	2.90539e-11	23
Eothenomys meiguensis	Myodes rutilus	Alexandromys oeconomus	Mesocricetus auratus	5068452	6024	0.00215342	0.00350447	3234	2790	6024	0.0737052	32.7251	1.06158e-08	23
Eothenomys meiguensis	Myodes rutilus	Microtus agrestis	Mesocricetus auratus	4340176	4837	0.00213701	0.00362036	2642	2195	4837	0.0924127	41.3085	1.30005e-10	23
Eothenomys meiguensis	Myodes rutilus	Microtus ilaeus	Mesocricetus auratus	5087788	6031	0.00215467	0.00353793	3272	2759	6031	0.0850605	43.636	3.95487e-11	23
Eothenomys melanogaster	Alticola argentatus	Proedromys liangshanensis	Mesocricetus auratus	3660679	4354	0.00248779	0.00371816	1724	2630	4354	-0.208085	188.525	0	13
Eothenomys melanogaster	Alticola argentatus	Volemys musseri	Mesocricetus auratus	3774599	4431	0.00244317	0.00346686	1768	2663	4431	-0.201986	180.777	0	13
Eothenomys melanogaster	Alticola stoliczkanus	Proedromys liangshanensis	Mesocricetus auratus	3783999	4283	0.00241689	0.00372113	1932	2351	4283	-0.0978286	40.9902	1.52995e-10	13
Eothenomys melanogaster	Alticola stoliczkanus	Proedromys bedfordi	Mesocricetus auratus	3663710	3991	0.00235595	0.00370942	1815	2176	3991	-0.0904535	32.6537	1.10128e-08	13
Eothenomys melanogaster	Alticola stoliczkanus	Volemys millicens	Mesocricetus auratus	3818048	4303	0.0023677	0.00351489	1971	2332	4303	-0.083895	30.2861	3.72792e-08	13
Eothenomys melanogaster	Alticola stoliczkanus	Volemys musseri	Mesocricetus auratus	3920863	4425	0.00237665	0.00347264	2019	2406	4425	-0.0874576	33.8461	5.96485e-09	13
Eothenomys melanogaster	Alticola argentatus	Proedromys bedfordi	Mesocricetus auratus	3556750	4065	0.00241766	0.00370155	1648	2417	4065	-0.189176	145.476	0	13
Eothenomys melanogaster	Craseomys rufocanus	Volemys millicens	Mesocricetus auratus	5010858	5912	0.00223195	0.0035917	2824	3088	5912	-0.0446549	11.7889	0.000595848	13
Eothenomys melanogaster	Alticola argentatus	Volemys millicens	Mesocricetus auratus	3689377	4366	0.00244188	0.00352187	1770	2596	4366	-0.189189	156.27	0	13
Eothenomys melanogaster	Alticola strelzowi	Proedromys liangshanensis	Mesocricetus auratus	4616453	5060	0.00234368	0.00379258	2437	2623	5060	-0.0367589	6.83715	0.0089281	13
Eothenomys melanogaster	Alticola strelzowi	Volemys millicens	Mesocricetus auratus	4659000	5007	0.00229309	0.00355983	2465	2542	5007	-0.0153785	1.18414	0.276514	none
Eothenomys melanogaster	Alticola strelzowi	Volemys musseri	Mesocricetus auratus	4792708	5191	0.00227784	0.00349604	2541	2650	5191	-0.0209979	2.28877	0.130313	none
Eothenomys melanogaster	Craseomys rufocanus	Proedromys liangshanensis	Mesocricetus auratus	4950992	5827	0.0022855	0.00382363	2752	3075	5827	-0.0554316	17.9044	2.32282e-05	13
Eothenomys melanogaster	Alticola strelzowi	Proedromys bedfordi	Mesocricetus auratus	4471325	4686	0.00226465	0.00374688	2307	2379	4686	-0.0153649	1.10627	0.292893	none
Eothenomys melanogaster	Craseomys rufocanus	Proedromys bedfordi	Mesocricetus auratus	4792162	5569	0.00221069	0.00376385	2616	2953	5569	-0.0605136	20.3931	6.30578e-06	13
Eothenomys melanogaster	Myodes centralis	Proedromys liangshanensis	Mesocricetus auratus	4993715	5840	0.00229228	0.00378516	2632	3208	5840	-0.0986301	56.811	4.79616e-14	13
Eothenomys melanogaster	Myodes centralis	Volemys musseri	Mesocricetus auratus	5182617	6177	0.00222658	0.00349577	2809	3368	6177	-0.090497	50.5878	1.13953e-12	13
Eothenomys melanogaster	Craseomys rufocanus	Volemys musseri	Mesocricetus auratus	5152749	6153	0.00223027	0.00353239	2945	3208	6153	-0.0427434	11.2415	0.000799881	13
Eothenomys melanogaster	Myodes rutilus	Proedromys liangshanensis	Mesocricetus auratus	5434359	5954	0.00220182	0.00375909	2987	2967	5954	0.00335909	0.0671817	0.795485	none
Eothenomys melanogaster	Myodes rutilus	Volemys millicens	Mesocricetus auratus	5498970	5976	0.00215013	0.00353371	3012	2964	5976	0.00803213	0.385542	0.534652	none
Eothenomys melanogaster	Myodes rutilus	Volemys musseri	Mesocricetus auratus	5653604	6224	0.00213395	0.00347659	3139	3085	6224	0.00867609	0.468509	0.493674	none
Eothenomys melanogaster	Myodes centralis	Volemys millicens	Mesocricetus auratus	5049617	5944	0.00223581	0.00355532	2724	3220	5944	-0.0834455	41.389	1.2476e-10	13
Eothenomys melanogaster	Myodes centralis	Proedromys bedfordi	Mesocricetus auratus	4829830	5561	0.00221964	0.00374201	2515	3046	5561	-0.0954864	50.7033	1.07436e-12	13
Eothenomys melanogaster	Myodes rutilus	Proedromys bedfordi	Mesocricetus auratus	5253679	5595	0.00212651	0.00370892	2831	2764	5595	0.011975	0.802324	0.3704	none
Eothenomys melanogaster	Alticola argentatus	Neodon bershulaensis	Mesocricetus auratus	3898434	4493	0.00242995	0.00349884	1821	2672	4493	-0.189406	161.184	0	13
Eothenomys melanogaster	Alticola argentatus	Neodon bomiensis	Mesocricetus auratus	2652532	2898	0.00243993	0.00347969	1170	1728	2898	-0.192547	107.441	0	13
Eothenomys melanogaster	Alticola argentatus	Neodon irene	Mesocricetus auratus	3636469	4208	0.00243134	0.0035388	1692	2516	4208	-0.195817	161.354	0	13
Eothenomys melanogaster	Alticola argentatus	Neodon forresti	Mesocricetus auratus	3609753	4158	0.00245017	0.00358563	1677	2481	4158	-0.193362	155.463	0	13
Eothenomys melanogaster	Alticola argentatus	Neodon chayuensis	Mesocricetus auratus	3751080	4351	0.00241664	0.00351912	1720	2631	4351	-0.209377	190.743	0	13
Eothenomys melanogaster	Alticola argentatus	Neodon fuscus	Mesocricetus auratus	3960682	4659	0.00241789	0.00350868	1857	2802	4659	-0.202833	191.677	0	13
Eothenomys melanogaster	Alticola argentatus	Neodon clarkei	Mesocricetus auratus	2947097	3430	0.00247515	0.00352372	1361	2069	3430	-0.206414	146.141	0	13
Eothenomys melanogaster	Alticola argentatus	Neodon liaoruii	Mesocricetus auratus	3628222	4146	0.00239622	0.00344384	1690	2456	4146	-0.184756	141.523	0	13
Eothenomys melanogaster	Alticola argentatus	Neodon leucurus	Mesocricetus auratus	3644465	4244	0.00243081	0.00361466	1721	2523	4244	-0.188973	151.556	0	13
Eothenomys melanogaster	Alticola argentatus	Neodon medogensis	Mesocricetus auratus	3604000	4222	0.00243119	0.00347281	1666	2556	4222	-0.210801	187.613	0	13
Eothenomys melanogaster	Alticola argentatus	Neodon shergylaensis	Mesocricetus auratus	3224354	3836	0.00246995	0.00349698	1522	2314	3836	-0.206465	163.52	0	13
Eothenomys melanogaster	Alticola stoliczkanus	Neodon clarkei	Mesocricetus auratus	3056121	3384	0.00238112	0.00353667	1538	1846	3384	-0.0910165	28.0331	1.19258e-07	13
Eothenomys melanogaster	Alticola argentatus	Neodon linzhiensis	Mesocricetus auratus	3849598	4500	0.00240441	0.00353128	1802	2698	4500	-0.199111	178.404	0	13
Eothenomys melanogaster	Alticola argentatus	Neodon namcharbawaensis	Mesocricetus auratus	3902576	4662	0.0024234	0.00345932	1856	2806	4662	-0.203775	193.586	0	13
Eothenomys melanogaster	Alticola stoliczkanus	Neodon bershulaensis	Mesocricetus auratus	4039096	4564	0.00235684	0.00351397	2063	2501	4564	-0.0959684	42.0342	8.96918e-11	13
Eothenomys melanogaster	Alticola stoliczkanus	Neodon chayuensis	Mesocricetus auratus	3883180	4331	0.0023455	0.00351877	1925	2406	4331	-0.11106	53.4198	2.6934e-13	13
Eothenomys melanogaster	Alticola stoliczkanus	Neodon bomiensis	Mesocricetus auratus	2744724	2886	0.00238476	0.00352941	1358	1528	2886	-0.0589051	10.0139	0.00155367	13
Eothenomys melanogaster	Alticola stoliczkanus	Neodon fuscus	Mesocricetus auratus	4108323	4703	0.00234974	0.00353179	2110	2593	4703	-0.1027	49.6043	1.88105e-12	13
Eothenomys melanogaster	Alticola argentatus	Neodon sikimensis	Mesocricetus auratus	2771688	3230	0.00249992	0.00352962	1299	1931	3230	-0.195666	123.661	0	13
Eothenomys melanogaster	Alticola stoliczkanus	Neodon irene	Mesocricetus auratus	3758940	4180	0.00236117	0.00358406	1917	2263	4180	-0.0827751	28.6402	8.71543e-08	13
Eothenomys melanogaster	Alticola stoliczkanus	Neodon shergylaensis	Mesocricetus auratus	3343121	3790	0.00239507	0.0035081	1751	2039	3790	-0.0759894	21.885	2.89494e-06	13
Eothenomys melanogaster	Alticola stoliczkanus	Neodon namcharbawaensis	Mesocricetus auratus	4043827	4615	0.00234592	0.0034604	2091	2524	4615	-0.0938245	40.626	1.84337e-10	13
Eothenomys melanogaster	Alticola argentatus	Neodon nyalamensis	Mesocricetus auratus	3581801	4085	0.00241652	0.00352693	1652	2433	4085	-0.191187	149.317	0	13
Eothenomys melanogaster	Alticola stoliczkanus	Neodon leucurus	Mesocricetus auratus	3769443	4185	0.00236746	0.00364033	1936	2249	4185	-0.0747909	23.4096	1.30926e-06	13
Eothenomys melanogaster	Alticola stoliczkanus	Neodon forresti	Mesocricetus auratus	3737493	4150	0.00237539	0.00360349	1890	2260	4150	-0.0891566	32.988	9.27318e-09	13
Eothenomys melanogaster	Alticola strelzowi	Neodon chayuensis	Mesocricetus auratus	4734909	5090	0.00225474	0.00355149	2496	2594	5090	-0.0192534	1.88684	0.169559	none
Eothenomys melanogaster	Alticola stoliczkanus	Neodon linzhiensis	Mesocricetus auratus	3978253	4401	0.00233633	0.0035574	2026	2375	4401	-0.0793002	27.6758	1.43449e-07	13
Eothenomys melanogaster	Alticola stoliczkanus	Neodon liaoruii	Mesocricetus auratus	3738806	4067	0.00233644	0.00346829	1840	2227	4067	-0.0951561	36.8254	1.29194e-09	13
Eothenomys melanogaster	Alticola stoliczkanus	Neodon nyalamensis	Mesocricetus auratus	3710742	4134	0.00237392	0.00358459	1888	2246	4134	-0.0865989	31.0024	2.57707e-08	13
Eothenomys melanogaster	Alticola strelzowi	Neodon bershulaensis	Mesocricetus auratus	4944824	5320	0.00226166	0.00353658	2614	2706	5320	-0.0172932	1.59098	0.207187	none
[truncated: 1,080 more rows]

## Sheet: table S4_B test
P1	P2	P3	O	Total	Dtotal	T12	T123	D_left	D_right	D_total	D_stat	D_chisq	D_Pvalue	Introgression
Neodon bershulaensis	Alexandromys maximowiczii	Eothenomys hintoni	Mesocricetus auratus	5796198	5495	0.00170595	0.00362479	2582	2913	5495	-0.0602366	19.9383	7.99816e-06	13
Neodon bershulaensis	Alexandromys limnophilus	Craseomys rufocanus	Mesocricetus auratus	5384685	5100	0.00172415	0.00374776	2402	2698	5100	-0.0580392	17.1796	3.40067e-05	13
Neodon bershulaensis	Alexandromys fortis	Eothenomys cachinus	Mesocricetus auratus	5672403	5378	0.00180153	0.00370584	2664	2714	5378	-0.00929714	0.464857	0.495363	none
Neodon bershulaensis	Alexandromys limnophilus	Eothenomys cachinus	Mesocricetus auratus	5708152	5539	0.00173541	0.00365775	2583	2956	5539	-0.0673407	25.1181	5.39251e-07	13
Neodon bershulaensis	Alexandromys maximowiczii	Eothenomys cachinus	Mesocricetus auratus	5637840	5403	0.00168717	0.00360714	2561	2842	5403	-0.0520081	14.6143	0.000131911	13
Neodon bershulaensis	Alexandromys maximowiczii	Eothenomys jinyangensis	Mesocricetus auratus	5460932	5185	0.00170758	0.00364159	2474	2711	5185	-0.0457088	10.833	0.00099708	13
Neodon bershulaensis	Alexandromys fortis	Eothenomys custos	Mesocricetus auratus	4980753	4582	0.0018172	0.00370004	2279	2303	4582	-0.00523789	0.125709	0.722923	none
Neodon bershulaensis	Alexandromys fortis	Eothenomys fidelis	Mesocricetus auratus	4677594	4364	0.00184689	0.00377897	2117	2247	4364	-0.0297892	3.87259	0.0490806	none
Neodon bershulaensis	Alexandromys limnophilus	Eothenomys fidelis	Mesocricetus auratus	4717665	4525	0.00176528	0.00372515	2104	2421	4525	-0.0700552	22.2075	2.44714e-06	13
Neodon bershulaensis	Alexandromys limnophilus	Myodes rutilus	Mesocricetus auratus	5910224	5680	0.00169308	0.00365371	2667	3013	5680	-0.0609155	21.0768	4.41247e-06	13
Neodon bershulaensis	Alexandromys fortis	Eothenomys luojishanensis	Mesocricetus auratus	5808923	5523	0.00180911	0.00373116	2730	2793	5523	-0.0114068	0.718631	0.396593	none
Neodon bershulaensis	Alexandromys fortis	Eothenomys hintoni	Mesocricetus auratus	5834298	5498	0.00181359	0.00372273	2721	2777	5498	-0.0101855	0.570389	0.450104	none
Neodon bershulaensis	Alexandromys fortis	Eothenomys wardi	Mesocricetus auratus	5502355	5107	0.00177151	0.00366757	2493	2614	5107	-0.023693	2.86685	0.0904217	none
Neodon bershulaensis	Alexandromys maximowiczii	Eothenomys melanogaster	Mesocricetus auratus	5578003	5199	0.00167434	0.00356629	2470	2729	5199	-0.0498173	12.9027	0.000328113	13
Neodon bershulaensis	Alexandromys fortis	Eothenomys jinyangensis	Mesocricetus auratus	5509570	5250	0.00182746	0.0037468	2620	2630	5250	-0.00190476	0.0190476	0.89023	none
Neodon bershulaensis	Alexandromys limnophilus	Alticola stoliczkanus	Mesocricetus auratus	4071290	3650	0.00167293	0.00382373	1683	1967	3650	-0.0778082	22.0975	2.59142e-06	13
Neodon bershulaensis	Alexandromys fortis	Caryomys inez	Mesocricetus auratus	4125672	3603	0.00178783	0.00384652	1767	1836	3603	-0.0191507	1.3214	0.250341	none
Neodon bershulaensis	Alexandromys fortis	Alticola stoliczkanus	Mesocricetus auratus	4028009	3565	0.00174193	0.00385842	1763	1802	3565	-0.0109397	0.426648	0.513638	none
Neodon bershulaensis	Alexandromys limnophilus	Eothenomys miletus	Mesocricetus auratus	4883399	4607	0.00169165	0.00357456	2134	2473	4607	-0.0735837	24.9449	5.89934e-07	13
Neodon bershulaensis	Alexandromys fortis	Eothenomys proditor	Mesocricetus auratus	5402315	5233	0.00183764	0.00379758	2577	2656	5233	-0.0150965	1.19262	0.274801	none
Neodon bershulaensis	Alexandromys maximowiczii	Myodes centralis	Mesocricetus auratus	5351614	4893	0.00168239	0.00369902	2330	2563	4893	-0.047619	11.0952	0.000865497	13
Neodon bershulaensis	Alexandromys limnophilus	Myodes centralis	Mesocricetus auratus	5404891	5061	0.00171761	0.0037658	2339	2722	5061	-0.0756767	28.9842	7.29713e-08	13
Neodon bershulaensis	Alexandromys maximowiczii	Craseomys rufocanus	Mesocricetus auratus	5306440	4977	0.0016952	0.00369904	2395	2582	4977	-0.0375728	7.02612	0.00803292	13
Neodon bershulaensis	Alexandromys maximowiczii	Eothenomys fidelis	Mesocricetus auratus	4659584	4319	0.00172902	0.00366562	2052	2267	4319	-0.04978	10.7027	0.00106979	13
Neodon bershulaensis	Alexandromys fortis	Myodes rutilus	Mesocricetus auratus	5848568	5531	0.00176727	0.00368774	2725	2806	5531	-0.0146447	1.18622	0.276093	none
Neodon bershulaensis	Alexandromys fortis	Eothenomys colurnus	Mesocricetus auratus	5466733	5186	0.00180583	0.00371401	2542	2644	5186	-0.0196683	2.00617	0.15666	none
Neodon bershulaensis	Alexandromys limnophilus	Caryomys inez	Mesocricetus auratus	4169564	3698	0.00171529	0.00379908	1756	1942	3698	-0.0502975	9.35533	0.00222338	13
Neodon bershulaensis	Alexandromys fortis	Eothenomys tarquinius	Mesocricetus auratus	5473621	4901	0.00178383	0.00364558	2377	2524	4901	-0.0299939	4.4091	0.0357477	none
Neodon bershulaensis	Alexandromys fortis	Eothenomys miletus	Mesocricetus auratus	4833363	4400	0.00176399	0.00362098	2136	2264	4400	-0.0290909	3.72364	0.0536474	none
Neodon bershulaensis	Alexandromys maximowiczii	Eothenomys meiguensis	Mesocricetus auratus	4700156	4152	0.00168462	0.00360307	1991	2161	4152	-0.0409441	6.9605	0.00833287	13
Neodon bershulaensis	Alexandromys limnophilus	Alticola strelzowi	Mesocricetus auratus	4986431	4739	0.00168307	0.00374461	2161	2578	4739	-0.0879932	36.6932	1.38262e-09	13
Neodon bershulaensis	Alexandromys limnophilus	Eothenomys meiguensis	Mesocricetus auratus	4763771	4273	0.0017208	0.0036543	2002	2271	4273	-0.0629534	16.9345	3.86925e-05	13
Neodon bershulaensis	Alexandromys fortis	Alticola strelzowi	Mesocricetus auratus	4940120	4559	0.00173872	0.00376858	2240	2319	4559	-0.0173284	1.36894	0.241994	none
Neodon bershulaensis	Alexandromys maximowiczii	Eothenomys chinensis	Mesocricetus auratus	5915458	5768	0.00168922	0.00361371	2756	3012	5768	-0.0443828	11.362	0.000749622	13
Neodon bershulaensis	Alexandromys fortis	Eothenomys shimianensis	Mesocricetus auratus	5015535	4723	0.00181785	0.0037499	2334	2389	4723	-0.0116451	0.640483	0.423536	none
Neodon bershulaensis	Alexandromys maximowiczii	Eothenomys luojishanensis	Mesocricetus auratus	5770115	5552	0.00169225	0.00362553	2622	2930	5552	-0.0554755	17.0865	3.57161e-05	13
Neodon bershulaensis	Alexandromys fortis	Eothenomys olitor	Mesocricetus auratus	5615994	5276	0.00180369	0.00372334	2569	2707	5276	-0.0261562	3.60955	0.0574486	none
Neodon bershulaensis	Alexandromys maximowiczii	Alticola argentatus	Mesocricetus auratus	3884180	3132	0.00161669	0.00382983	1470	1662	3132	-0.0613027	11.7701	0.000601893	13
Neodon bershulaensis	Alexandromys maximowiczii	Alticola stoliczkanus	Mesocricetus auratus	4019004	3452	0.00162304	0.00374894	1623	1829	3452	-0.0596756	12.2932	0.000454621	13
Neodon bershulaensis	Alexandromys limnophilus	Eothenomys olitor	Mesocricetus auratus	5668820	5421	0.00172355	0.00368115	2483	2938	5421	-0.0839329	38.1894	6.41986e-10	13
Neodon bershulaensis	Alexandromys fortis	Eothenomys melanogaster	Mesocricetus auratus	5600045	5227	0.00179784	0.00367997	2590	2637	5227	-0.00899177	0.422613	0.515636	none
Neodon bershulaensis	Alexandromys fortis	Alticola argentatus	Mesocricetus auratus	3881603	3105	0.00171334	0.00395024	1520	1585	3105	-0.020934	1.36071	0.243415	none
Neodon bershulaensis	Alexandromys fortis	Craseomys rufocanus	Mesocricetus auratus	5335507	5018	0.00179927	0.00380245	2503	2515	5018	-0.00239139	0.0286967	0.865481	none
Neodon bershulaensis	Alexandromys limnophilus	Eothenomys luojishanensis	Mesocricetus auratus	5859473	5690	0.00172797	0.00367388	2639	3051	5690	-0.0724077	29.832	4.71154e-08	13
Neodon bershulaensis	Alexandromys fortis	Myodes centralis	Mesocricetus auratus	5360306	4934	0.00178572	0.00379801	2466	2468	4934	-0.000405351	0.000810701	0.977285	none
Neodon bershulaensis	Alexandromys limnophilus	Eothenomys tarquinius	Mesocricetus auratus	5530036	5071	0.00169963	0.00358126	2319	2752	5071	-0.0853875	36.9728	1.1979e-09	13
Neodon bershulaensis	Alexandromys maximowiczii	Alticola strelzowi	Mesocricetus auratus	4918295	4507	0.00163339	0.00366768	2139	2368	4507	-0.0508099	11.6355	0.000647065	13
Neodon bershulaensis	Alexandromys maximowiczii	Myodes rutilus	Mesocricetus auratus	5828447	5505	0.00165095	0.0035847	2661	2844	5505	-0.0332425	6.08338	0.013646	none
Neodon bershulaensis	Alexandromys limnophilus	Eothenomys eleusis	Mesocricetus auratus	4745652	4544	0.00174128	0.00365835	2100	2444	4544	-0.0757042	26.0423	3.34026e-07	13
Neodon bershulaensis	Alexandromys fortis	Eothenomys eleusis	Mesocricetus auratus	4709039	4411	0.00179676	0.0036843	2190	2221	4411	-0.00702788	0.217864	0.640672	none
Neodon bershulaensis	Alexandromys maximowiczii	Eothenomys colurnus	Mesocricetus auratus	5433634	5105	0.0016996	0.00361581	2410	2695	5105	-0.0558276	15.9109	6.63962e-05	13
Neodon bershulaensis	Alexandromys limnophilus	Eothenomys melanogaster	Mesocricetus auratus	5646549	5408	0.00171822	0.00362708	2534	2874	5408	-0.0628698	21.3757	3.77518e-06	13
Neodon bershulaensis	Alexandromys fortis	Eothenomys meiguensis	Mesocricetus auratus	4712519	4174	0.00179628	0.00370916	2048	2126	4174	-0.0186871	1.45759	0.227313	none
Neodon bershulaensis	Alexandromys fortis	Eothenomys chinensis	Mesocricetus auratus	5954738	5863	0.0017942	0.00371251	2907	2956	5863	-0.0083575	0.409517	0.522215	none
Neodon bershulaensis	Alexandromys fortis	Caryomys eva	Mesocricetus auratus	4724113	4283	0.00181262	0.00385014	2107	2176	4283	-0.0161102	1.1116	0.291734	none
Neodon bershulaensis	Alexandromys maximowiczii	Eothenomys miletus	Mesocricetus auratus	4831562	4451	0.00165878	0.00352748	2072	2379	4451	-0.0689733	21.1748	4.19243e-06	13
Neodon bershulaensis	Alexandromys limnophilus	Eothenomys custos	Mesocricetus auratus	5026956	4720	0.00173365	0.0036353	2209	2511	4720	-0.0639831	19.3229	1.10376e-05	13
Neodon bershulaensis	Alexandromys maximowiczii	Caryomys eva	Mesocricetus auratus	4712187	4240	0.0016869	0.00373807	2017	2223	4240	-0.0485849	10.0085	0.0015582	13
Neodon bershulaensis	Alexandromys limnophilus	Eothenomys chinensis	Mesocricetus auratus	6001844	6005	0.0017288	0.00366921	2815	3190	6005	-0.062448	23.418	1.30354e-06	13
Neodon bershulaensis	Alexandromys limnophilus	Alticola argentatus	Mesocricetus auratus	3929245	3226	0.0016507	0.00390469	1458	1768	3226	-0.0960942	29.7892	4.81665e-08	13
Neodon bershulaensis	Alexandromys limnophilus	Eothenomys wardi	Mesocricetus auratus	5558174	5199	0.00170227	0.00361265	2397	2802	5199	-0.0778996	31.5493	1.94437e-08	13
Neodon bershulaensis	Alexandromys maximowiczii	Eothenomys eleusis	Mesocricetus auratus	4678477	4400	0.00170162	0.00359871	2070	2330	4400	-0.0590909	15.3636	8.86786e-05	13
Neodon bershulaensis	Alexandromys limnophilus	Eothenomys hintoni	Mesocricetus auratus	5881796	5689	0.00174241	0.00368166	2678	3011	5689	-0.058534	19.4918	1.01031e-05	13
Neodon bershulaensis	Alexandromys maximowiczii	Caryomys inez	Mesocricetus auratus	4125337	3588	0.00168314	0.00374	1696	1892	3588	-0.0546265	10.7068	0.00106742	13
Neodon bershulaensis	Alexandromys maximowiczii	Eothenomys custos	Mesocricetus auratus	4949271	4578	0.00171005	0.00359492	2185	2393	4578	-0.0454347	9.45042	0.00211101	13
Neodon bershulaensis	Alexandromys limnophilus	Caryomys eva	Mesocricetus auratus	4765294	4425	0.00173127	0.00379798	2039	2386	4425	-0.0784181	27.2111	1.82411e-07	13
Neodon bershulaensis	Alexandromys limnophilus	Eothenomys jinyangensis	Mesocricetus auratus	5540303	5411	0.00175324	0.00370833	2534	2877	5411	-0.0633894	21.7426	3.11796e-06	13
Neodon bershulaensis	Alexandromys limnophilus	Eothenomys shimianensis	Mesocricetus auratus	5050761	4844	0.00172598	0.00369692	2285	2559	4844	-0.0565648	15.4988	8.25593e-05	13
Neodon bershulaensis	Alexandromys limnophilus	Eothenomys proditor	Mesocricetus auratus	5426029	5321	0.00176575	0.00376353	2501	2820	5321	-0.0599511	19.1244	1.22468e-05	13
Neodon bershulaensis	Alexandromys limnophilus	Eothenomys colurnus	Mesocricetus auratus	5510381	5307	0.00173781	0.00366799	2482	2825	5307	-0.0646316	22.1686	2.49719e-06	13
Neodon bershulaensis	Alexandromys maximowiczii	Eothenomys tarquinius	Mesocricetus auratus	5462976	4892	0.00167088	0.00353617	2276	2616	4892	-0.0695012	23.6304	1.16728e-06	13
Neodon bershulaensis	Alexandromys maximowiczii	Eothenomys wardi	Mesocricetus auratus	5500523	5129	0.00165766	0.0035603	2436	2693	5129	-0.0501072	12.8776	0.000332546	13
Neodon irene	Microtus ilaeus	Caryomys eva	Mesocricetus auratus	4928523	4507	0.00180987	0.00378278	2376	2131	4507	0.0543599	13.3182	0.000262846	23
Neodon bershulaensis	Alexandromys maximowiczii	Eothenomys proditor	Mesocricetus auratus	5345793	5136	0.00171593	0.00370675	2414	2722	5136	-0.0599688	18.4704	1.72563e-05	13
Neodon bershulaensis	Alexandromys maximowiczii	Eothenomys olitor	Mesocricetus auratus	5588481	5272	0.00168749	0.00362482	2440	2832	5272	-0.0743551	29.1472	6.70829e-08	13
Neodon bershulaensis	Alexandromys oeconomus	Eothenomys chinensis	Mesocricetus auratus	6737694	6267	0.00167327	0.00362557	3173	3094	6267	0.0126057	0.995851	0.318316	none
Neodon bershulaensis	Alexandromys oeconomus	Eothenomys fidelis	Mesocricetus auratus	5265429	4734	0.00171392	0.00370668	2374	2360	4734	0.00295733	0.0414026	0.838763	none
Neodon bershulaensis	Alexandromys maximowiczii	Eothenomys shimianensis	Mesocricetus auratus	4984464	4629	0.0017048	0.00364187	2194	2435	4629	-0.0520631	12.5472	0.0003968	13
Neodon bershulaensis	Alexandromys oeconomus	Eothenomys colurnus	Mesocricetus auratus	6163140	5610	0.00168461	0.00364129	2793	2817	5610	-0.00427807	0.102674	0.748644	none
Neodon bershulaensis	Alexandromys oeconomus	Alticola argentatus	Mesocricetus auratus	4349836	3282	0.0015819	0.00386221	1654	1628	3282	0.007922	0.205972	0.649943	none
Neodon bershulaensis	Alexandromys oeconomus	Eothenomys hintoni	Mesocricetus auratus	6600500	6049	0.00169055	0.00364809	3083	2966	6049	0.019342	2.26302	0.132496	none
Neodon bershulaensis	Alexandromys oeconomus	Caryomys eva	Mesocricetus auratus	5309483	4603	0.00165817	0.00376637	2362	2241	4603	0.0262872	3.18075	0.0745104	none
Neodon bershulaensis	Alexandromys oeconomus	Myodes centralis	Mesocricetus auratus	6048138	5327	0.00165233	0.00372061	2701	2626	5327	0.0140792	1.05594	0.304143	none
Neodon bershulaensis	Alexandromys oeconomus	Eothenomys miletus	Mesocricetus auratus	5444465	4718	0.00163937	0.00354117	2370	2348	4718	0.00466299	0.102586	0.748748	none
Neodon bershulaensis	Alexandromys oeconomus	Eothenomys cachinus	Mesocricetus auratus	6399564	5859	0.00167496	0.00362892	2954	2905	5859	0.0083632	0.409797	0.522073	none
Neodon bershulaensis	Alexandromys oeconomus	Eothenomys olitor	Mesocricetus auratus	6348641	5674	0.00166642	0.00365121	2830	2844	5674	-0.0024674	0.0345435	0.852555	none
Neodon bershulaensis	Alexandromys oeconomus	Caryomys inez	Mesocricetus auratus	4630459	3834	0.0016561	0.00376469	1975	1859	3834	0.0302556	3.50965	0.0610123	none
Neodon bershulaensis	Alexandromys oeconomus	Alticola stoliczkanus	Mesocricetus auratus	4521165	3697	0.00162668	0.0037962	1904	1793	3697	0.0300243	3.3327	0.0679152	none
Neodon bershulaensis	Alexandromys oeconomus	Alticola strelzowi	Mesocricetus auratus	5555364	4847	0.00161754	0.00370939	2421	2426	4847	-0.00103157	0.00515783	0.942747	none
Neodon bershulaensis	Microtus agrestis	Alticola strelzowi	Mesocricetus auratus	4730885	4558	0.00178085	0.00367553	2068	2490	4558	-0.0925845	39.0706	4.08744e-10	13
Neodon bershulaensis	Alexandromys oeconomus	Eothenomys proditor	Mesocricetus auratus	6075355	5606	0.00170838	0.00372464	2823	2783	5606	0.00713521	0.285408	0.593178	none
Neodon bershulaensis	Alexandromys oeconomus	Eothenomys shimianensis	Mesocricetus auratus	5638976	5042	0.00168887	0.00368174	2586	2456	5042	0.0257834	3.35184	0.0671298	none
Neodon bershulaensis	Microtus agrestis	Alticola stoliczkanus	Mesocricetus auratus	3875286	3446	0.00177264	0.00375979	1562	1884	3446	-0.0934417	30.0882	4.12832e-08	13
Neodon bershulaensis	Alexandromys oeconomus	Eothenomys tarquinius	Mesocricetus auratus	6191239	5312	0.00164709	0.00354424	2695	2617	5312	0.0146837	1.14533	0.284529	none
Neodon bershulaensis	Alexandromys oeconomus	Eothenomys wardi	Mesocricetus auratus	6225956	5519	0.00163975	0.00357343	2761	2758	5519	0.000543577	0.00163073	0.967788	none
Neodon bershulaensis	Microtus agrestis	Eothenomys luojishanensis	Mesocricetus auratus	5523868	5513	0.00181684	0.00362083	2503	3010	5513	-0.0919644	46.626	8.59135e-12	13
Neodon bershulaensis	Microtus agrestis	Eothenomys proditor	Mesocricetus auratus	5109477	5139	0.00185792	0.00368639	2353	2786	5139	-0.0842576	36.4836	1.5396e-09	13
Neodon bershulaensis	Alexandromys oeconomus	Eothenomys melanogaster	Mesocricetus auratus	6324197	5657	0.00166195	0.0035986	2834	2823	5657	0.00194449	0.0213894	0.883723	none
Neodon bershulaensis	Microtus agrestis	Eothenomys cachinus	Mesocricetus auratus	5397126	5363	0.00183042	0.00360803	2468	2895	5363	-0.0796196	33.9976	5.51808e-09	13
Neodon bershulaensis	Alexandromys oeconomus	Eothenomys meiguensis	Mesocricetus auratus	5308573	4466	0.00166071	0.00362856	2272	2194	4466	0.0174653	1.36229	0.243141	none
Neodon bershulaensis	Microtus agrestis	Caryomys inez	Mesocricetus auratus	3976251	3619	0.0018271	0.00373694	1645	1974	3619	-0.0909091	29.9091	4.52785e-08	13
Neodon bershulaensis	Microtus ilaeus	Alticola strelzowi	Mesocricetus auratus	5581602	4975	0.00169037	0.00372062	2562	2413	4975	0.0299497	4.46251	0.0346465	none
Neodon bershulaensis	Microtus agrestis	Eothenomys meiguensis	Mesocricetus auratus	4525079	4214	0.00183477	0.00360916	1902	2312	4214	-0.0972947	39.8908	2.6856e-10	13
Neodon bershulaensis	Microtus agrestis	Craseomys rufocanus	Mesocricetus auratus	5090106	5043	0.0018366	0.00369811	2312	2731	5043	-0.0830855	34.8128	3.62977e-09	13
Neodon bershulaensis	Alexandromys oeconomus	Eothenomys jinyangensis	Mesocricetus auratus	6206456	5705	0.00170218	0.00366888	2870	2835	5705	0.00613497	0.214724	0.64309	none
Neodon bershulaensis	Microtus agrestis	Eothenomys wardi	Mesocricetus auratus	5290379	5151	0.00178985	0.00355995	2289	2862	5151	-0.111241	63.7408	1.44329e-15	13
Neodon bershulaensis	Microtus agrestis	Eothenomys miletus	Mesocricetus auratus	4629365	4383	0.00180122	0.00354255	1965	2418	4383	-0.103354	46.8193	7.78433e-12	13
Neodon bershulaensis	Alexandromys oeconomus	Myodes rutilus	Mesocricetus auratus	6626290	5976	0.00162632	0.0036062	3036	2940	5976	0.0160643	1.54217	0.214295	none
Neodon bershulaensis	Alexandromys oeconomus	Eothenomys custos	Mesocricetus auratus	5595499	4837	0.00167983	0.00361241	2452	2385	4837	0.0138516	0.928055	0.335369	none
Neodon bershulaensis	Microtus ilaeus	Craseomys rufocanus	Mesocricetus auratus	6034129	5492	0.00175253	0.00374064	2816	2676	5492	0.0254916	3.56883	0.0588739	none
Neodon bershulaensis	Microtus agrestis	Eothenomys hintoni	Mesocricetus auratus	5542076	5607	0.00184416	0.00362387	2517	3090	5607	-0.102194	58.557	1.9762e-14	13
Neodon bershulaensis	Microtus agrestis	Caryomys eva	Mesocricetus auratus	4523220	4319	0.00182326	0.00373152	1991	2328	4319	-0.0780273	26.2952	2.93015e-07	13
Neodon bershulaensis	Microtus agrestis	Eothenomys melanogaster	Mesocricetus auratus	5347681	5252	0.00180976	0.0035837	2388	2864	5252	-0.0906321	43.1409	5.09363e-11	13
Neodon bershulaensis	Microtus ilaeus	Myodes rutilus	Mesocricetus auratus	6646016	6105	0.00170516	0.00362582	3137	2968	6105	0.0276822	4.6783	0.030546	none
Neodon bershulaensis	Microtus agrestis	Eothenomys jinyangensis	Mesocricetus auratus	5226822	5205	0.00185983	0.00364734	2354	2851	5205	-0.0954851	47.4561	5.62494e-12	13
Neodon bershulaensis	Microtus agrestis	Eothenomys custos	Mesocricetus auratus	4739524	4578	0.00182993	0.00358675	2076	2502	4578	-0.0930537	39.6409	3.05225e-10	13
Neodon bershulaensis	Microtus agrestis	Alticola argentatus	Mesocricetus auratus	3739145	3090	0.00173502	0.00381939	1398	1692	3090	-0.0951456	27.9728	1.23032e-07	13
Neodon bershulaensis	Microtus agrestis	Myodes centralis	Mesocricetus auratus	5131206	4893	0.0018214	0.00371677	2217	2676	4893	-0.0938075	43.0576	5.31508e-11	13
Neodon bershulaensis	Microtus ilaeus	Eothenomys chinensis	Mesocricetus auratus	6763830	6440	0.00174302	0.00363976	3312	3128	6440	0.0285714	5.25714	0.0218569	none
Neodon bershulaensis	Microtus ilaeus	Caryomys eva	Mesocricetus auratus	5332581	4764	0.00175525	0.00378907	2425	2339	4764	0.0180521	1.55248	0.21277	none
Neodon bershulaensis	Microtus agrestis	Eothenomys olitor	Mesocricetus auratus	5357591	5292	0.00183226	0.00362724	2396	2896	5292	-0.0944822	47.2411	6.27698e-12	13
Neodon bershulaensis	Alexandromys oeconomus	Craseomys rufocanus	Mesocricetus auratus	6014555	5449	0.00167203	0.00372733	2757	2692	5449	0.0119288	0.775372	0.37856	none
Neodon bershulaensis	Microtus agrestis	Eothenomys fidelis	Mesocricetus auratus	4478466	4364	0.00186425	0.00368887	1981	2383	4364	-0.0921173	37.0312	1.16256e-09	13
Neodon bershulaensis	Microtus agrestis	Eothenomys shimianensis	Mesocricetus auratus	4774084	4687	0.00185962	0.00365494	2175	2512	4687	-0.071901	24.2306	8.54619e-07	13
Neodon bershulaensis	Microtus agrestis	Eothenomys tarquinius	Mesocricetus auratus	5254102	5040	0.00180897	0.00353624	2266	2774	5040	-0.100794	51.2032	8.32889e-13	13
Neodon bershulaensis	Microtus agrestis	Myodes rutilus	Mesocricetus auratus	5586654	5545	0.00178157	0.00358972	2500	3045	5545	-0.0982867	53.5663	2.50022e-13	13
Neodon bershulaensis	Alexandromys oeconomus	Eothenomys luojishanensis	Mesocricetus auratus	6570806	6041	0.00167377	0.00363464	3051	2990	6041	0.0100977	0.615958	0.432553	none
Neodon bershulaensis	Alexandromys oeconomus	Eothenomys eleusis	Mesocricetus auratus	5288999	4742	0.00167035	0.00361056	2397	2345	4742	0.0109658	0.570224	0.45017	none
Neodon bershulaensis	Microtus agrestis	Eothenomys colurnus	Mesocricetus auratus	5210768	5138	0.00183092	0.00361218	2335	2803	5138	-0.091086	42.6283	6.6196e-11	13
Neodon bershulaensis	Microtus ilaeus	Caryomys inez	Mesocricetus auratus	4638620	3956	0.00172799	0.00376766	2069	1887	3956	0.0460061	8.3731	0.00380815	23
Neodon bershulaensis	Microtus ilaeus	Eothenomys custos	Mesocricetus auratus	5611051	5048	0.00174842	0.00362584	2609	2439	5048	0.0336767	5.72504	0.0167247	none
Neodon bershulaensis	Microtus agrestis	Eothenomys chinensis	Mesocricetus auratus	5664051	5812	0.00181787	0.00360824	2641	3171	5812	-0.0911906	48.331	3.60012e-12	13
Neodon bershulaensis	Microtus ilaeus	Eothenomys hintoni	Mesocricetus auratus	6618745	6119	0.00176113	0.00365783	3184	2935	6119	0.0406929	10.1325	0.00145675	23
Neodon bershulaensis	Microtus ilaeus	Alticola argentatus	Mesocricetus auratus	4355004	3404	0.00166291	0.00386785	1757	1647	3404	0.0323149	3.55464	0.0593791	none
Neodon bershulaensis	Microtus agrestis	Eothenomys eleusis	Mesocricetus auratus	4492223	4397	0.00184207	0.00361603	1970	2427	4397	-0.103935	47.4981	5.50582e-12	13
Neodon bershulaensis	Microtus ilaeus	Eothenomys colurnus	Mesocricetus auratus	6189329	5728	0.00175447	0.00365193	2946	2782	5728	0.0286313	4.69553	0.0302412	none
Neodon bershulaensis	Microtus ilaeus	Alticola stoliczkanus	Mesocricetus auratus	4529255	3841	0.00169918	0.00380846	1970	1871	3841	0.0257745	2.55168	0.110177	none
Neodon bershulaensis	Microtus ilaeus	Myodes centralis	Mesocricetus auratus	6064263	5344	0.00173302	0.00373726	2733	2611	5344	0.0228293	2.78518	0.09514	none
Neodon bershulaensis	Microtus ilaeus	Eothenomys eleusis	Mesocricetus auratus	5316584	4797	0.00175423	0.00363612	2438	2359	4797	0.0164686	1.30102	0.254027	none
Neodon bershulaensis	Microtus ilaeus	Eothenomys fidelis	Mesocricetus auratus	5285385	4852	0.00178521	0.00370139	2496	2356	4852	0.0288541	4.03957	0.0444451	none
Neodon bershulaensis	Microtus ilaeus	Eothenomys cachinus	Mesocricetus auratus	6423936	6047	0.00174823	0.00363753	3080	2967	6047	0.018687	2.11163	0.146184	none
Neodon bershulaensis	Microtus ilaeus	Eothenomys miletus	Mesocricetus auratus	5466245	4854	0.00170949	0.00355752	2468	2386	4854	0.0168933	1.38525	0.239209	none
Neodon bershulaensis	Microtus ilaeus	Eothenomys jinyangensis	Mesocricetus auratus	6230691	5807	0.00177171	0.00367648	2997	2810	5807	0.0322025	6.02187	0.0141297	none
Neodon bershulaensis	Microtus ilaeus	Eothenomys wardi	Mesocricetus auratus	6252635	5715	0.00170928	0.00359836	2908	2807	5715	0.0176728	1.78495	0.181542	none
Neodon bershulaensis	Microtus ilaeus	Eothenomys olitor	Mesocricetus auratus	6365567	5823	0.0017414	0.00366252	2992	2831	5823	0.027649	4.45149	0.0348709	none
Neodon bershulaensis	Microtus ilaeus	Eothenomys luojishanensis	Mesocricetus auratus	6589231	6153	0.00174558	0.00366006	3117	3036	6153	0.0131643	1.06631	0.301781	none
Neodon bershulaensis	Lasiopodomys brandtii	Alticola argentatus	Mesocricetus auratus	3588556	2659	0.00164063	0.00389676	1248	1411	2659	-0.0613012	9.9921	0.00157213	13
Neodon bershulaensis	Microtus ilaeus	Eothenomys tarquinius	Mesocricetus auratus	6212784	5514	0.00173223	0.00357593	2819	2695	5514	0.0224882	2.78854	0.0949408	none
Neodon bershulaensis	Lasiopodomys brandtii	Myodes centralis	Mesocricetus auratus	4932472	4241	0.00169469	0.00374903	1984	2257	4241	-0.0643716	17.5734	2.76421e-05	13
Neodon bershulaensis	Microtus ilaeus	Eothenomys melanogaster	Mesocricetus auratus	6342560	5795	0.00174102	0.00361435	2993	2802	5795	0.0329594	6.29525	0.0121062	none
Neodon bershulaensis	Microtus ilaeus	Eothenomys proditor	Mesocricetus auratus	6092052	5818	0.00179078	0.0037386	2964	2854	5818	0.0189068	2.07975	0.149264	none
Neodon bershulaensis	Lasiopodomys brandtii	Myodes rutilus	Mesocricetus auratus	5376060	4791	0.00167195	0.0036596	2244	2547	4791	-0.0632436	19.1628	1.2003e-05	13
Neodon bershulaensis	Lasiopodomys brandtii	Eothenomys custos	Mesocricetus auratus	4569643	3974	0.00171458	0.00364886	1847	2127	3974	-0.070458	19.7282	8.92727e-06	13
Neodon bershulaensis	Lasiopodomys brandtii	Caryomys eva	Mesocricetus auratus	4355708	3764	0.00170787	0.00377941	1794	1970	3764	-0.0467588	8.22954	0.00412139	13
Neodon bershulaensis	Lasiopodomys brandtii	Alticola stoliczkanus	Mesocricetus auratus	3718897	3080	0.00164135	0.00380543	1431	1649	3080	-0.0707792	15.4299	8.56241e-05	13
Neodon bershulaensis	Microtus ilaeus	Eothenomys shimianensis	Mesocricetus auratus	5659425	5091	0.00176458	0.0036809	2645	2446	5091	0.0390886	7.77863	0.00528679	23
Neodon bershulaensis	Lasiopodomys brandtii	Eothenomys melanogaster	Mesocricetus auratus	5146427	4543	0.00169642	0.00362208	2110	2433	4543	-0.0710984	22.9648	1.64997e-06	13
Neodon bershulaensis	Lasiopodomys brandtii	Eothenomys fidelis	Mesocricetus auratus	4303886	3815	0.00174888	0.00373418	1782	2033	3815	-0.0657929	16.514	4.82916e-05	13
Neodon bershulaensis	Lasiopodomys brandtii	Eothenomys cachinus	Mesocricetus auratus	5197127	4646	0.0017196	0.00367761	2152	2494	4646	-0.0736117	25.1752	5.2351e-07	13
Neodon bershulaensis	Lasiopodomys brandtii	Eothenomys meiguensis	Mesocricetus auratus	4345098	3629	0.00170261	0.00365354	1692	1937	3629	-0.0675117	16.5404	4.76253e-05	13
Neodon bershulaensis	Lasiopodomys brandtii	Eothenomys miletus	Mesocricetus auratus	4460053	3769	0.00167207	0.00356795	1734	2035	3769	-0.079862	24.0385	9.44299e-07	13
Neodon bershulaensis	Lasiopodomys brandtii	Craseomys rufocanus	Mesocricetus auratus	4902193	4385	0.0017178	0.0037471	2043	2342	4385	-0.068187	20.3879	6.32279e-06	13
Neodon bershulaensis	Lasiopodomys brandtii	Eothenomys eleusis	Mesocricetus auratus	4324018	3793	0.00172999	0.00366343	1761	2032	3793	-0.0714474	19.3622	1.08124e-05	13
Neodon bershulaensis	Lasiopodomys brandtii	Eothenomys shimianensis	Mesocricetus auratus	4607472	4064	0.00172405	0.0037137	1898	2166	4064	-0.0659449	17.6732	2.62292e-05	13
Neodon bershulaensis	Lasiopodomys brandtii	Eothenomys chinensis	Mesocricetus auratus	5443514	4957	0.00170377	0.00365678	2328	2629	4957	-0.0607222	18.2774	1.90961e-05	13
Neodon bershulaensis	Lasiopodomys brandtii	Eothenomys hintoni	Mesocricetus auratus	5342951	4711	0.00171637	0.00366965	2195	2516	4711	-0.0681384	21.8724	2.91391e-06	13
Neodon bershulaensis	Lasiopodomys brandtii	Alticola strelzowi	Mesocricetus auratus	4550021	3832	0.00165472	0.00372998	1794	2038	3832	-0.0636743	15.5365	8.0926e-05	13
Neodon bershulaensis	Lasiopodomys gregalis	Alticola strelzowi	Mesocricetus auratus	2792955	2525	0.00168155	0.0037284	1078	1447	2525	-0.146139	53.9251	2.08278e-13	13
Neodon bershulaensis	Lasiopodomys brandtii	Caryomys inez	Mesocricetus auratus	3817613	3174	0.00170224	0.00377952	1522	1652	3174	-0.0409578	5.32451	0.0210275	none
Neodon bershulaensis	Lasiopodomys brandtii	Eothenomys jinyangensis	Mesocricetus auratus	5029354	4447	0.00174018	0.00370893	2095	2352	4447	-0.0577918	14.8525	0.000116255	13
Neodon bershulaensis	Microtus ilaeus	Eothenomys meiguensis	Mesocricetus auratus	5325585	4629	0.00173173	0.00363383	2355	2274	4629	0.0174984	1.41737	0.233837	none
Neodon bershulaensis	Lasiopodomys brandtii	Eothenomys tarquinius	Mesocricetus auratus	5029345	4261	0.00169078	0.00358262	1972	2289	4261	-0.0743957	23.5834	1.19613e-06	13
Neodon bershulaensis	Lasiopodomys gregalis	Eothenomys cachinus	Mesocricetus auratus	3152165	2928	0.0017296	0.00365289	1242	1686	2928	-0.151639	67.3279	2.22045e-16	13
Neodon bershulaensis	Lasiopodomys gregalis	Alticola stoliczkanus	Mesocricetus auratus	2293356	1997	0.00166263	0.00380752	831	1166	1997	-0.167752	56.1968	6.56142e-14	13
Neodon bershulaensis	Lasiopodomys gregalis	Craseomys rufocanus	Mesocricetus auratus	2983711	2686	0.00173609	0.00371031	1135	1551	2686	-0.154877	64.4289	9.99201e-16	13
Neodon bershulaensis	Lasiopodomys gregalis	Alticola argentatus	Mesocricetus auratus	2233040	1730	0.00166186	0.00385349	721	1009	1730	-0.166474	47.9445	4.38449e-12	13
Neodon bershulaensis	Lasiopodomys gregalis	Caryomys inez	Mesocricetus auratus	2356280	2002	0.00172221	0.00375401	865	1137	2002	-0.135864	36.955	1.20885e-09	13
Neodon bershulaensis	Lasiopodomys brandtii	Eothenomys olitor	Mesocricetus auratus	5151960	4581	0.0017142	0.00369233	2136	2445	4581	-0.0674525	20.8428	4.98555e-06	13
Neodon bershulaensis	Lasiopodomys gregalis	Caryomys eva	Mesocricetus auratus	2673705	2336	0.00172083	0.00376556	974	1362	2336	-0.166096	64.4452	9.99201e-16	13
Neodon bershulaensis	Lasiopodomys gregalis	Eothenomys custos	Mesocricetus auratus	2805961	2447	0.00174682	0.00362434	1034	1413	2447	-0.154884	58.7009	1.83187e-14	13
Neodon bershulaensis	Lasiopodomys brandtii	Eothenomys luojishanensis	Mesocricetus auratus	5322312	4800	0.00170903	0.00365471	2256	2544	4800	-0.06	17.28	3.22564e-05	13
Neodon bershulaensis	Lasiopodomys gregalis	Eothenomys eleusis	Mesocricetus auratus	2655869	2388	0.00174896	0.00364325	1002	1386	2388	-0.160804	61.7487	3.88578e-15	13
Neodon bershulaensis	Lasiopodomys gregalis	Eothenomys chinensis	Mesocricetus auratus	3291977	3125	0.00173938	0.0036671	1333	1792	3125	-0.14688	67.4179	2.22045e-16	13
Neodon bershulaensis	Lasiopodomys brandtii	Eothenomys wardi	Mesocricetus auratus	5062346	4414	0.00168054	0.00362159	2045	2369	4414	-0.0734028	23.7825	1.07858e-06	13
Neodon bomiensis	Alexandromys fortis	Alticola stoliczkanus	Mesocricetus auratus	2732939	2462	0.0017569	0.00378997	1302	1160	2462	0.0576767	8.19009	0.00421198	23
Neodon bershulaensis	Lasiopodomys gregalis	Eothenomys fidelis	Mesocricetus auratus	2640181	2441	0.00176806	0.00371774	1018	1423	2441	-0.165916	67.1958	2.22045e-16	13
Neodon bershulaensis	Lasiopodomys brandtii	Eothenomys proditor	Mesocricetus auratus	4943368	4457	0.00175002	0.00375028	2126	2331	4457	-0.0459951	9.42899	0.00213582	13
Neodon bershulaensis	Lasiopodomys gregalis	Eothenomys luojishanensis	Mesocricetus auratus	3214059	2978	0.00172866	0.00366328	1266	1712	2978	-0.149765	66.7952	3.33067e-16	13
Neodon bershulaensis	Lasiopodomys gregalis	Eothenomys hintoni	Mesocricetus auratus	3227471	3002	0.00174533	0.00366185	1279	1723	3002	-0.147901	65.6682	5.55112e-16	13
Neodon bershulaensis	Lasiopodomys gregalis	Eothenomys miletus	Mesocricetus auratus	2725795	2378	0.0016863	0.00355447	1016	1362	2378	-0.1455	50.3431	1.29086e-12	13
Neodon bershulaensis	Lasiopodomys gregalis	Eothenomys colurnus	Mesocricetus auratus	3056227	2782	0.00174774	0.00366735	1195	1587	2782	-0.140906	55.2351	1.06914e-13	13
Neodon bershulaensis	Lasiopodomys gregalis	Myodes rutilus	Mesocricetus auratus	3246795	2961	0.0017046	0.0036429	1236	1725	2961	-0.165147	80.7568	0	13
Neodon bershulaensis	Lasiopodomys gregalis	Eothenomys melanogaster	Mesocricetus auratus	3116196	2851	0.00170833	0.00361442	1196	1655	2851	-0.160996	73.8972	0	13
Neodon bershulaensis	Lasiopodomys gregalis	Myodes centralis	Mesocricetus auratus	2993283	2655	0.00172069	0.00375583	1124	1531	2655	-0.153296	62.3913	2.77556e-15	13
Neodon bomiensis	Alexandromys fortis	Alticola argentatus	Mesocricetus auratus	2640737	2153	0.00172849	0.00386133	1150	1003	2153	0.0682768	10.0367	0.00153452	23
Neodon bershulaensis	Lasiopodomys brandtii	Eothenomys colurnus	Mesocricetus auratus	5012523	4406	0.00171959	0.00366288	2092	2314	4406	-0.0503858	11.1857	0.000824321	13
Neodon bershulaensis	Lasiopodomys gregalis	Eothenomys wardi	Mesocricetus auratus	3076665	2773	0.00169632	0.0035987	1174	1599	2773	-0.153264	65.137	6.66134e-16	13
Neodon bershulaensis	Lasiopodomys gregalis	Eothenomys proditor	Mesocricetus auratus	3011317	2817	0.00176252	0.00371341	1224	1593	2817	-0.13099	48.3355	3.59202e-12	13
Neodon bershulaensis	Lasiopodomys gregalis	Eothenomys meiguensis	Mesocricetus auratus	2668029	2323	0.00170257	0.0036243	961	1362	2323	-0.172622	69.2213	1.11022e-16	13
Neodon bershulaensis	Lasiopodomys gregalis	Eothenomys tarquinius	Mesocricetus auratus	3065036	2705	0.00172217	0.00358095	1149	1556	2705	-0.150462	61.2381	5.10703e-15	13
Neodon bershulaensis	Lasiopodomys gregalis	Eothenomys jinyangensis	Mesocricetus auratus	3067956	2853	0.00177137	0.00369309	1204	1649	2853	-0.155976	69.4094	1.11022e-16	13
Neodon bomiensis	Alexandromys fortis	Craseomys rufocanus	Mesocricetus auratus	3547637	3358	0.00180303	0.00372537	1763	1595	3358	0.0500298	8.405	0.0037419	23
Neodon bomiensis	Alexandromys fortis	Alticola strelzowi	Mesocricetus auratus	3301729	3102	0.00175196	0.00372282	1603	1499	3102	0.0335268	3.48678	0.0618607	none
Neodon bomiensis	Alexandromys fortis	Caryomys inez	Mesocricetus auratus	2795859	2437	0.0017855	0.00372819	1260	1177	2437	0.0340583	2.82684	0.0927008	none
Neodon bomiensis	Alexandromys fortis	Myodes rutilus	Mesocricetus auratus	3866418	3711	0.00176895	0.00363883	1940	1771	3711	0.0455403	7.69631	0.00553339	23
Neodon bomiensis	Alexandromys fortis	Myodes centralis	Mesocricetus auratus	3577131	3339	0.0017939	0.00373987	1769	1570	3339	0.0595987	11.8601	0.000573483	23
Neodon bershulaensis	Lasiopodomys gregalis	Eothenomys shimianensis	Mesocricetus auratus	2818153	2571	0.00172986	0.00364618	1097	1474	2571	-0.146636	55.2816	1.04472e-13	13
Neodon bershulaensis	Lasiopodomys gregalis	Eothenomys olitor	Mesocricetus auratus	3127653	2847	0.00173293	0.00364155	1204	1643	2847	-0.154197	67.6927	2.22045e-16	13
Neodon bomiensis	Alexandromys fortis	Caryomys eva	Mesocricetus auratus	3186178	2911	0.00181613	0.00377137	1495	1416	2911	0.0271384	2.14394	0.143134	none
Neodon bomiensis	Alexandromys fortis	Eothenomys cachinus	Mesocricetus auratus	3754355	3535	0.00179964	0.00363185	1855	1680	3535	0.049505	8.66337	0.00324671	23
Neodon bomiensis	Alexandromys fortis	Eothenomys chinensis	Mesocricetus auratus	3909457	3834	0.00180063	0.00362793	2011	1823	3834	0.049035	9.21857	0.00239573	23
Neodon bomiensis	Alexandromys fortis	Eothenomys custos	Mesocricetus auratus	3338493	3142	0.00181489	0.00364281	1635	1507	3142	0.0407384	5.21451	0.0223991	none
Neodon bomiensis	Alexandromys fortis	Eothenomys colurnus	Mesocricetus auratus	3624313	3416	0.0018042	0.00362993	1755	1661	3416	0.0275176	2.58665	0.107768	none
Neodon bomiensis	Alexandromys fortis	Eothenomys fidelis	Mesocricetus auratus	3138697	2932	0.00184073	0.0036919	1512	1420	2932	0.0313779	2.88677	0.08931	none
Neodon bomiensis	Alexandromys fortis	Eothenomys jinyangensis	Mesocricetus auratus	3653396	3496	0.00181927	0.00366926	1827	1669	3496	0.0451945	7.14073	0.00753524	23
Neodon bomiensis	Alexandromys fortis	Eothenomys eleusis	Mesocricetus auratus	3147938	2931	0.00179784	0.00360403	1519	1412	2931	0.0365063	3.90618	0.048109	none
Neodon bomiensis	Alexandromys fortis	Eothenomys melanogaster	Mesocricetus auratus	3709632	3506	0.00179128	0.00361411	1865	1641	3506	0.0638905	14.3115	0.000154918	23
Neodon bomiensis	Alexandromys fortis	Eothenomys hintoni	Mesocricetus auratus	3842534	3641	0.00181078	0.00364356	1905	1736	3641	0.0464158	7.84427	0.00509819	23
Neodon bomiensis	Alexandromys fortis	Eothenomys meiguensis	Mesocricetus auratus	3166547	2858	0.00180765	0.00363882	1524	1334	2858	0.0664801	12.6312	0.000379359	23
Neodon bomiensis	Alexandromys fortis	Eothenomys miletus	Mesocricetus auratus	3236069	2960	0.00177407	0.0035503	1555	1405	2960	0.0506757	7.60135	0.00583246	23
Neodon bomiensis	Alexandromys limnophilus	Craseomys rufocanus	Mesocricetus auratus	3586588	3442	0.00172573	0.00367194	1765	1677	3442	0.0255665	2.24985	0.133627	none
Neodon bomiensis	Alexandromys fortis	Eothenomys wardi	Mesocricetus auratus	3648278	3440	0.00177289	0.00359677	1791	1649	3440	0.0412791	5.86163	0.0154745	none
Neodon bomiensis	Alexandromys fortis	Eothenomys tarquinius	Mesocricetus auratus	3635384	3286	0.00178908	0.00356097	1700	1586	3286	0.0346926	3.95496	0.0467334	none
Neodon bomiensis	Alexandromys fortis	Eothenomys shimianensis	Mesocricetus auratus	3350807	3140	0.00182837	0.00368158	1639	1501	3140	0.043949	6.06497	0.0137889	none
Neodon bomiensis	Alexandromys fortis	Eothenomys proditor	Mesocricetus auratus	3585135	3484	0.00183145	0.00371562	1829	1655	3484	0.0499426	8.69001	0.00319959	23
Neodon bomiensis	Alexandromys limnophilus	Caryomys inez	Mesocricetus auratus	2830907	2549	0.00173107	0.00370067	1280	1269	2549	0.00431542	0.0474696	0.827526	none
Neodon bomiensis	Alexandromys limnophilus	Eothenomys chinensis	Mesocricetus auratus	3953511	3981	0.00173934	0.00359383	2016	1965	3981	0.0128109	0.653353	0.418916	none
Neodon bomiensis	Alexandromys limnophilus	Myodes centralis	Mesocricetus auratus	3612822	3411	0.00172967	0.00370444	1732	1679	3411	0.015538	0.823512	0.364155	none
Neodon bomiensis	Alexandromys fortis	Eothenomys olitor	Mesocricetus auratus	3726447	3533	0.00180333	0.00365227	1837	1696	3533	0.0399094	5.62723	0.0176836	none
Neodon bomiensis	Alexandromys limnophilus	Eothenomys colurnus	Mesocricetus auratus	3664170	3571	0.00174064	0.00361146	1793	1778	3571	0.0042005	0.0630076	0.801804	none
Neodon bomiensis	Alexandromys limnophilus	Myodes rutilus	Mesocricetus auratus	3919437	3814	0.00170496	0.0036141	1935	1879	3814	0.0146827	0.822234	0.364528	none
Neodon bomiensis	Alexandromys limnophilus	Eothenomys fidelis	Mesocricetus auratus	3169756	3031	0.00175566	0.00365186	1513	1518	3031	-0.00164962	0.0082481	0.927636	none
Neodon bomiensis	Alexandromys limnophilus	Caryomys eva	Mesocricetus auratus	3226711	3023	0.00173303	0.00373089	1497	1526	3023	-0.00959312	0.2782	0.597883	none
Neodon bomiensis	Alexandromys limnophilus	Alticola strelzowi	Mesocricetus auratus	3341123	3191	0.00169823	0.00369816	1579	1612	3191	-0.0103416	0.341272	0.559096	none
Neodon bomiensis	Alexandromys fortis	Eothenomys luojishanensis	Mesocricetus auratus	3829021	3702	0.00179824	0.00364656	1948	1754	3702	0.0524041	10.1664	0.00143024	23
Neodon bomiensis	Alexandromys limnophilus	Eothenomys eleusis	Mesocricetus auratus	3178530	3059	0.00174121	0.00358932	1523	1536	3059	-0.00424975	0.0552468	0.814173	none
Neodon bomiensis	Alexandromys limnophilus	Alticola argentatus	Mesocricetus auratus	2675592	2221	0.00168131	0.00383345	1111	1110	2221	0.000450248	0.000450248	0.983071	none
Neodon bomiensis	Alexandromys limnophilus	Eothenomys hintoni	Mesocricetus auratus	3884275	3791	0.00174807	0.00360144	1923	1868	3791	0.014508	0.797942	0.371709	none
Neodon bomiensis	Alexandromys limnophilus	Eothenomys miletus	Mesocricetus auratus	3278565	3103	0.00170471	0.00352883	1585	1518	3103	0.021592	1.44666	0.229064	none
Neodon bomiensis	Alexandromys limnophilus	Eothenomys shimianensis	Mesocricetus auratus	3383910	3236	0.00173424	0.00363522	1640	1596	3236	0.013597	0.598269	0.439239	none
Neodon bomiensis	Alexandromys limnophilus	Eothenomys tarquinius	Mesocricetus auratus	3678418	3396	0.00171161	0.00351687	1690	1706	3396	-0.00471143	0.0753828	0.783655	none
Neodon bomiensis	Alexandromys maximowiczii	Craseomys rufocanus	Mesocricetus auratus	3549753	3327	0.00167814	0.00361898	1699	1628	3327	0.0213405	1.51518	0.218351	none
Neodon bomiensis	Alexandromys maximowiczii	Alticola argentatus	Mesocricetus auratus	2654210	2149	0.00162139	0.00375281	1080	1069	2149	0.00511866	0.0563053	0.812434	none
Neodon bomiensis	Alexandromys limnophilus	Alticola stoliczkanus	Mesocricetus auratus	2770400	2547	0.00169254	0.00376895	1289	1258	2547	0.0121712	0.377307	0.539048	none
Neodon bomiensis	Alexandromys maximowiczii	Alticola stoliczkanus	Mesocricetus auratus	2741593	2412	0.00163919	0.00370934	1244	1168	2412	0.0315091	2.39469	0.121748	none
Neodon bomiensis	Alexandromys limnophilus	Eothenomys custos	Mesocricetus auratus	3375785	3193	0.00173056	0.00358169	1607	1586	3193	0.00657689	0.138115	0.710163	none
Neodon bomiensis	Alexandromys limnophilus	Eothenomys meiguensis	Mesocricetus auratus	3208449	2968	0.00173994	0.00360649	1537	1431	2968	0.0357143	3.78571	0.0516918	none
Neodon bomiensis	Alexandromys maximowiczii	Eothenomys cachinus	Mesocricetus auratus	3754431	3579	0.00168574	0.003551	1826	1753	3579	0.0203968	1.48896	0.222377	none
Neodon bomiensis	Alexandromys maximowiczii	Eothenomys hintoni	Mesocricetus auratus	3851227	3654	0.00169868	0.00354939	1842	1812	3654	0.00821018	0.246305	0.619689	none
Neodon bomiensis	Alexandromys limnophilus	Eothenomys luojishanensis	Mesocricetus auratus	3875976	3860	0.00172047	0.00361051	1966	1894	3860	0.0186528	1.34301	0.246505	none
Neodon bomiensis	Alexandromys maximowiczii	Eothenomys eleusis	Mesocricetus auratus	3151337	2950	0.00169468	0.00353287	1480	1470	2950	0.00338983	0.0338983	0.853923	none
Neodon bomiensis	Alexandromys maximowiczii	Myodes rutilus	Mesocricetus auratus	3873048	3650	0.00165335	0.00355037	1884	1766	3650	0.0323288	3.81479	0.0508018	none
Neodon bomiensis	Alexandromys limnophilus	Eothenomys olitor	Mesocricetus auratus	3767867	3622	0.00172963	0.00360469	1820	1802	3622	0.00496963	0.0894533	0.764873	none
Neodon bomiensis	Alexandromys maximowiczii	Myodes centralis	Mesocricetus auratus	3584447	3284	0.00168283	0.00364212	1676	1608	3284	0.0207065	1.40804	0.235382	none
Neodon bomiensis	Alexandromys maximowiczii	Alticola strelzowi	Mesocricetus auratus	3307792	3075	0.00163961	0.00362349	1552	1523	3075	0.00943089	0.273496	0.600996	none
Neodon bomiensis	Alexandromys limnophilus	Eothenomys wardi	Mesocricetus auratus	3695643	3499	0.00171662	0.00356893	1766	1733	3499	0.00943127	0.311232	0.576925	none
Neodon bomiensis	Alexandromys limnophilus	Eothenomys proditor	Mesocricetus auratus	3619143	3565	0.00176672	0.00368057	1821	1744	3565	0.0215989	1.66311	0.197183	none
Neodon bomiensis	Alexandromys maximowiczii	Eothenomys chinensis	Mesocricetus auratus	3914492	3868	0.00168119	0.00354439	1958	1910	3868	0.0124095	0.595657	0.44024	none
Neodon bomiensis	Alexandromys maximowiczii	Eothenomys fidelis	Mesocricetus auratus	3139738	2898	0.00171909	0.00360755	1469	1429	2898	0.0138026	0.552105	0.457459	none
[truncated: 3,541 more rows]
